# Supplementary material for: Analysis of tigecycline resistance development in clinical Acinetobacter baumannii isolates through a combined genomic and transcriptomic approach
Source: Sci Rep. 2016 May 31;6:26930. doi: 10.1038/srep26930 (PMC4886253; doi:10.1038/srep26930)
Supplement: Supplementary Table S1 [file srep26930-s2.xls]

## Sheet: Sheet1
	2015ZJAB1	2015ZJAB2	2015ZJAB3	ref_base<->sample_base	cdsPos:phase	proPos	ref_codon<->sample_codon	ref_aa<->sample_aa	mutate_type	ref_gene_ID
Contig1_110543	T	T	A	T<->A	1899-12-31 21:02:00	7	AAA<->AAT	K<->N	nonsyn	g2015ZJAB1GL000106
Contig2_41805	G	A	G	G<->A	1900-01-28 11:01:00	228	GCA<->GTA	A<->V	nonsyn	g2015ZJAB1GL000216
Contig4_1019	A	G	G	A<->G	1900-01-19 06:02:00	154	ACT<->ACC	T<->T	syn	g2015ZJAB1GL000452
Contig4_1022	G	A	A	G<->A	1900-01-19 03:02:00	153	GAC<->GAT	D<->D	syn	g2015ZJAB1GL000452
Contig4_1070	C	T	T	C<->T	1900-01-17 03:02:00	137	TTG<->TTA	L<->L	syn	g2015ZJAB1GL000452
Contig4_1076	G	A	A	G<->A	1900-01-16 21:02:00	135	CGC<->CGT	R<->R	syn	g2015ZJAB1GL000452
Contig4_1085	T	C	C	T<->C	1900-01-16 12:02:00	132	AAA<->AAG	K<->K	syn	g2015ZJAB1GL000452
Contig4_1099	G	T	T	G<->T	1900-01-15 22:00:00	128	CAA<->AAA	Q<->K	nonsyn	g2015ZJAB1GL000452
Contig4_1100	A	G	G	A<->G	1900-01-15 21:02:00	127	GAT<->GAC	D<->D	syn	g2015ZJAB1GL000452
Contig4_1103	A	G	G	A<->G	1900-01-15 18:02:00	126	GGT<->GGC	G<->G	syn	g2015ZJAB1GL000452
Contig4_1115	C	T	T	C<->T	1900-01-15 06:02:00	122	AAG<->AAA	K<->K	syn	g2015ZJAB1GL000452
Contig4_1121	A	G	G	A<->G	1900-01-15 00:02:00	120	TAT<->TAC	Y<->Y	syn	g2015ZJAB1GL000452
Contig4_1130	T	A	A	T<->A	1900-01-14 15:02:00	117	GGA<->GGT	G<->G	syn	g2015ZJAB1GL000452
Contig4_1133	A	T	T	A<->T	1900-01-14 12:02:00	116	TTT<->TTA	F<->L	nonsyn	g2015ZJAB1GL000452
Contig4_1139	C	G	G	C<->G	1900-01-14 06:02:00	114	GCG<->GCC	A<->A	syn	g2015ZJAB1GL000452
Contig4_1151	G	A	A	G<->A	1900-01-13 18:02:00	110	GAC<->GAT	D<->D	syn	g2015ZJAB1GL000452
Contig4_1184	C	T	T	C<->T	1900-01-12 09:02:00	99	CAG<->CAA	Q<->Q	syn	g2015ZJAB1GL000452
Contig4_1187	A	G	G	A<->G	1900-01-12 06:02:00	98	GCT<->GCC	A<->A	syn	g2015ZJAB1GL000452
Contig4_1190	A	G	G	A<->G	1900-01-12 03:02:00	97	AGT<->AGC	S<->S	syn	g2015ZJAB1GL000452
Contig4_1193	C	A	A	C<->A	1900-01-12 00:02:00	96	CCG<->CCT	P<->P	syn	g2015ZJAB1GL000452
Contig4_1202	G	A	A	G<->A	1900-01-11 15:02:00	93	TCC<->TCT	S<->S	syn	g2015ZJAB1GL000452
Contig4_1211	C	T	T	C<->T	1900-01-11 06:02:00	90	TTG<->TTA	L<->L	syn	g2015ZJAB1GL000452
Contig4_1229	G	C	C	G<->C	1900-01-10 12:02:00	84	CTC<->CTG	L<->L	syn	g2015ZJAB1GL000452
Contig4_1235	A	G	G	A<->G	1900-01-10 06:02:00	82	GGT<->GGC	G<->G	syn	g2015ZJAB1GL000452
Contig4_1249	G	A	A	G<->A	1900-01-09 16:00:00	78	CTT<->TTT	L<->F	nonsyn	g2015ZJAB1GL000452
Contig4_1265	T	C	C	T<->C	1900-01-09 00:02:00	72	CCA<->CCG	P<->P	syn	g2015ZJAB1GL000452
Contig4_1266	G	A	A	G<->A	1900-01-08 23:01:00	72	CCA<->CTA	P<->L	nonsyn	g2015ZJAB1GL000452
Contig4_128	T	C	C	T<->C	--	--	--	--	--	intergenic
Contig4_1295	G	C	C	G<->C	1900-01-07 18:02:00	62	GCC<->GCG	A<->A	syn	g2015ZJAB1GL000452
Contig4_1337	G	A	A	G<->A	1900-01-06 00:02:00	48	CTC<->CTT	L<->L	syn	g2015ZJAB1GL000452
Contig4_1363	C	T	T	C<->T	1900-01-04 22:00:00	40	GAT<->AAT	D<->N	nonsyn	g2015ZJAB1GL000452
Contig4_1370	A	G	G	A<->G	1900-01-04 15:02:00	37	TAT<->TAC	Y<->Y	syn	g2015ZJAB1GL000452
Contig4_1382	G	A	A	G<->A	1900-01-04 03:02:00	33	CTC<->CTT	L<->L	syn	g2015ZJAB1GL000452
Contig4_1385	T	C	C	T<->C	1900-01-04 00:02:00	32	AAA<->AAG	K<->K	syn	g2015ZJAB1GL000452
Contig4_1396	A	C	C	A<->C	1900-01-03 13:00:00	29	TTA<->GTA	L<->V	nonsyn	g2015ZJAB1GL000452
Contig4_1439	A	G	G	A<->G	1900-01-01 18:02:00	14	AGT<->AGC	S<->S	syn	g2015ZJAB1GL000452
Contig4_146	A	G	G	A<->G	1900-02-24 15:02:00	445	CGT<->CGC	R<->R	syn	g2015ZJAB1GL000452
Contig4_1460	C	A	A	C<->A	1899-12-31 21:02:00	7	TGG<->TGT	W<->C	nonsyn	g2015ZJAB1GL000452
Contig4_1463	C	T	T	C<->T	1899-12-31 18:02:00	6	CTG<->CTA	L<->L	syn	g2015ZJAB1GL000452
Contig4_1500	T	C	C	T<->C	--	--	--	--	--	intergenic
Contig4_1603	A	G	G	A<->G	1900-02-24 21:02:00	447	TTT<->TTC	F<->F	syn	g2015ZJAB1GL000453
Contig4_1612	A	G	G	A<->G	1900-02-24 12:02:00	444	ACT<->ACC	T<->T	syn	g2015ZJAB1GL000453
Contig4_1615	C	T	T	C<->T	1900-02-24 09:02:00	443	GTG<->GTA	V<->V	syn	g2015ZJAB1GL000453
Contig4_1621	G	C	C	G<->C	1900-02-24 03:02:00	441	GGC<->GGG	G<->G	syn	g2015ZJAB1GL000453
Contig4_167	G	A	A	G<->A	1900-02-23 18:02:00	438	CAC<->CAT	H<->H	syn	g2015ZJAB1GL000452
Contig4_1684	A	C	C	A<->C	1900-02-21 12:02:00	420	GTT<->GTG	V<->V	syn	g2015ZJAB1GL000453
Contig4_1687	C	G	G	C<->G	1900-02-21 09:02:00	419	CTG<->CTC	L<->L	syn	g2015ZJAB1GL000453
Contig4_1690	A	G	G	A<->G	1900-02-21 06:02:00	418	GGT<->GGC	G<->G	syn	g2015ZJAB1GL000453
Contig4_1693	A	C	C	A<->C	1900-02-21 03:02:00	417	GTT<->GTG	V<->V	syn	g2015ZJAB1GL000453
Contig4_1723	G	A	A	G<->A	1900-02-19 21:02:00	407	CGC<->CGT	R<->R	syn	g2015ZJAB1GL000453
Contig4_1744	C	A	A	C<->A	1900-02-19 00:02:00	400	GGG<->GGT	G<->G	syn	g2015ZJAB1GL000453
Contig4_1747	G	A	A	G<->A	1900-02-18 21:02:00	399	ATC<->ATT	I<->I	syn	g2015ZJAB1GL000453
Contig4_1783	A	G	G	A<->G	1900-02-17 09:02:00	387	GCT<->GCC	A<->A	syn	g2015ZJAB1GL000453
Contig4_181	A	C	C	A<->C	1900-02-23 04:00:00	434	TAT<->GAT	Y<->D	nonsyn	g2015ZJAB1GL000452
Contig4_1816	C	T	T	C<->T	1900-02-16 00:02:00	376	CAG<->CAA	Q<->Q	syn	g2015ZJAB1GL000453
Contig4_1834	C	G	G	C<->G	1900-02-15 06:02:00	370	CTG<->CTC	L<->L	syn	g2015ZJAB1GL000453
Contig4_1857	G	C	C	G<->C	1900-02-14 07:00:00	363	CAA<->GAA	Q<->E	nonsyn	g2015ZJAB1GL000453
Contig4_1861	G	C	C	G<->C	1900-02-14 03:02:00	361	GCC<->GCG	A<->A	syn	g2015ZJAB1GL000453
Contig4_1873	G	A	A	G<->A	1900-02-13 15:02:00	357	GGC<->GGT	G<->G	syn	g2015ZJAB1GL000453
Contig4_1881	C	T	T	C<->T	1900-02-13 07:00:00	355	GTT<->ATT	V<->I	nonsyn	g2015ZJAB1GL000453
Contig4_1903	G	A	A	G<->A	1900-02-12 09:02:00	347	ATC<->ATT	I<->I	syn	g2015ZJAB1GL000453
Contig4_1909	T	C	C	T<->C	1900-02-12 03:02:00	345	TTA<->TTG	L<->L	syn	g2015ZJAB1GL000453
Contig4_1936	A	G	G	A<->G	1900-02-11 00:02:00	336	CGT<->CGC	R<->R	syn	g2015ZJAB1GL000453
Contig4_194	A	G	G	A<->G	1900-02-22 15:02:00	429	GGT<->GGC	G<->G	syn	g2015ZJAB1GL000452
Contig4_1942	G	C	C	G<->C	1900-02-10 18:02:00	334	GGC<->GGG	G<->G	syn	g2015ZJAB1GL000453
Contig4_1963	T	C	C	T<->C	1900-02-09 21:02:00	327	GCA<->GCG	A<->A	syn	g2015ZJAB1GL000453
Contig4_1972	T	A	A	T<->A	1900-02-09 12:02:00	324	ATA<->ATT	I<->I	syn	g2015ZJAB1GL000453
Contig4_1984	C	T	T	C<->T	1900-02-09 00:02:00	320	GTG<->GTA	V<->V	syn	g2015ZJAB1GL000453
Contig4_2038	A	G	G	A<->G	1900-02-06 18:02:00	302	GGT<->GGC	G<->G	syn	g2015ZJAB1GL000453
Contig4_2083	G	A	A	G<->A	1900-02-04 21:02:00	287	AAC<->AAT	N<->N	syn	g2015ZJAB1GL000453
Contig4_2101	G	A	A	G<->A	1900-02-04 03:02:00	281	TGC<->TGT	C<->C	syn	g2015ZJAB1GL000453
Contig4_2143	G	A	A	G<->A	1900-02-02 09:02:00	267	ATC<->ATT	I<->I	syn	g2015ZJAB1GL000453
Contig4_2158	C	T	T	C<->T	1900-02-01 18:02:00	262	GAG<->GAA	E<->E	syn	g2015ZJAB1GL000453
Contig4_2161	G	A	A	G<->A	1900-02-01 15:02:00	261	CGC<->CGT	R<->R	syn	g2015ZJAB1GL000453
Contig4_2236	A	G	G	A<->G	1900-01-29 12:02:00	236	ATT<->ATC	I<->I	syn	g2015ZJAB1GL000453
Contig4_2245	A	G	G	A<->G	1900-01-29 03:02:00	233	GAT<->GAC	D<->D	syn	g2015ZJAB1GL000453
Contig4_2272	G	C	C	G<->C	1900-01-28 00:02:00	224	GCC<->GCG	A<->A	syn	g2015ZJAB1GL000453
Contig4_2287	G	A	A	G<->A	1900-01-27 09:02:00	219	GGC<->GGT	G<->G	syn	g2015ZJAB1GL000453
Contig4_2301	G	A	A	G<->A	1900-01-26 19:00:00	215	CTG<->TTG	L<->L	syn	g2015ZJAB1GL000453
Contig4_2314	C	T	T	C<->T	1900-01-26 06:02:00	210	GAG<->GAA	E<->E	syn	g2015ZJAB1GL000453
Contig4_2344	T	C	C	T<->C	1900-01-25 00:02:00	200	CTA<->CTG	L<->L	syn	g2015ZJAB1GL000453
Contig4_2353	G	T	T	G<->T	1900-01-24 15:02:00	197	CCC<->CCA	P<->P	syn	g2015ZJAB1GL000453
Contig4_2358	T	C	C	T<->C	1900-01-24 10:00:00	196	ATT<->GTT	I<->V	nonsyn	g2015ZJAB1GL000453
Contig4_2371	A	G	G	A<->G	1900-01-23 21:02:00	191	TTT<->TTC	F<->F	syn	g2015ZJAB1GL000453
Contig4_2401	C	G	G	C<->G	1900-01-22 15:02:00	181	CTG<->CTC	L<->L	syn	g2015ZJAB1GL000453
Contig4_2404	A	G	G	A<->G	1900-01-22 12:02:00	180	TTT<->TTC	F<->F	syn	g2015ZJAB1GL000453
Contig4_245	C	T	T	C<->T	1900-02-20 12:02:00	412	TTG<->TTA	L<->L	syn	g2015ZJAB1GL000452
Contig4_2485	T	G	G	T<->G	1900-01-19 03:02:00	153	GCA<->GCC	A<->A	syn	g2015ZJAB1GL000453
Contig4_2488	A	G	G	A<->G	1900-01-19 00:02:00	152	GGT<->GGC	G<->G	syn	g2015ZJAB1GL000453
Contig4_2500	A	G	G	A<->G	1900-01-18 12:02:00	148	AAT<->AAC	N<->N	syn	g2015ZJAB1GL000453
Contig4_2524	T	C	C	T<->C	1900-01-17 12:02:00	140	GTA<->GTG	V<->V	syn	g2015ZJAB1GL000453
Contig4_2530	G	A	A	G<->A	1900-01-17 06:02:00	138	GGC<->GGT	G<->G	syn	g2015ZJAB1GL000453
Contig4_2533	G	A	A	G<->A	1900-01-17 03:02:00	137	GGC<->GGT	G<->G	syn	g2015ZJAB1GL000453
Contig4_2542	C	A	A	C<->A	1900-01-16 18:02:00	134	GTG<->GTT	V<->V	syn	g2015ZJAB1GL000453
Contig4_2545	A	G	G	A<->G	1900-01-16 15:02:00	133	GGT<->GGC	G<->G	syn	g2015ZJAB1GL000453
Contig4_257	A	G	G	A<->G	1900-02-20 00:02:00	408	CGT<->CGC	R<->R	syn	g2015ZJAB1GL000452
Contig4_2595	G	A	A	G<->A	1900-01-14 13:00:00	117	CTG<->TTG	L<->L	syn	g2015ZJAB1GL000453
Contig4_2599	G	A	A	G<->A	1900-01-14 09:02:00	115	TCC<->TCT	S<->S	syn	g2015ZJAB1GL000453
Contig4_2701	G	C	C	G<->C	1900-01-10 03:02:00	81	GGC<->GGG	G<->G	syn	g2015ZJAB1GL000453
Contig4_2704	G	A	A	G<->A	1900-01-10 00:02:00	80	GTC<->GTT	V<->V	syn	g2015ZJAB1GL000453
Contig4_2728	G	A	A	G<->A	1900-01-09 00:02:00	72	GGC<->GGT	G<->G	syn	g2015ZJAB1GL000453
Contig4_2743	C	A	A	C<->A	1900-01-08 09:02:00	67	ACG<->ACT	T<->T	syn	g2015ZJAB1GL000453
Contig4_2746	T	C	C	T<->C	1900-01-08 06:02:00	66	CTA<->CTG	L<->L	syn	g2015ZJAB1GL000453
Contig4_277	C	T	T	C<->T	1900-02-19 04:00:00	402	GTA<->ATA	V<->I	nonsyn	g2015ZJAB1GL000452
Contig4_281	C	T	T	C<->T	1900-02-19 00:02:00	400	CCG<->CCA	P<->P	syn	g2015ZJAB1GL000452
Contig4_2818	C	T	T	C<->T	1900-01-05 06:02:00	42	GCG<->GCA	A<->A	syn	g2015ZJAB1GL000453
Contig4_2821	G	T	T	G<->T	1900-01-05 03:02:00	41	ATC<->ATA	I<->I	syn	g2015ZJAB1GL000453
Contig4_2836	T	A	A	T<->A	1900-01-04 12:02:00	36	CGA<->CGT	R<->R	syn	g2015ZJAB1GL000453
Contig4_2866	T	G	G	T<->G	1900-01-03 06:02:00	26	CTA<->CTC	L<->L	syn	g2015ZJAB1GL000453
Contig4_2947	A	C	C	A<->C	--	--	--	--	--	intergenic
Contig4_2959	C	T	T	C<->T	--	--	--	--	--	intergenic
Contig4_3008	A	C	C	A<->C	--	--	--	--	--	intergenic
Contig4_3096	T	C	C	T<->C	--	--	--	--	--	intergenic
Contig4_3161	G	A	A	G<->A	1900-02-06 12:02:00	300	CGC<->CGT	R<->R	syn	g2015ZJAB1GL000454
Contig4_3167	T	C	C	T<->C	1900-02-06 06:02:00	298	GCA<->GCG	A<->A	syn	g2015ZJAB1GL000454
Contig4_3212	T	A	A	T<->A	1900-02-04 09:02:00	283	CCA<->CCT	P<->P	syn	g2015ZJAB1GL000454
Contig4_3221	G	C	C	G<->C	1900-02-04 00:02:00	280	GTC<->GTG	V<->V	syn	g2015ZJAB1GL000454
Contig4_3227	G	A	A	G<->A	1900-02-03 18:02:00	278	GCC<->GCT	A<->A	syn	g2015ZJAB1GL000454
Contig4_326	T	C	C	T<->C	1900-02-17 03:02:00	385	GAA<->GAG	E<->E	syn	g2015ZJAB1GL000452
Contig4_3269	T	C	C	T<->C	1900-02-02 00:02:00	264	GCA<->GCG	A<->A	syn	g2015ZJAB1GL000454
Contig4_3317	T	C	C	T<->C	1900-01-31 00:02:00	248	GTA<->GTG	V<->V	syn	g2015ZJAB1GL000454
Contig4_3341	T	A	A	T<->A	1900-01-30 00:02:00	240	GCA<->GCT	A<->A	syn	g2015ZJAB1GL000454
Contig4_3347	T	A	A	T<->A	1900-01-29 18:02:00	238	GCA<->GCT	A<->A	syn	g2015ZJAB1GL000454
Contig4_3356	G	A	A	G<->A	1900-01-29 09:02:00	235	TAC<->TAT	Y<->Y	syn	g2015ZJAB1GL000454
Contig4_3371	G	A	A	G<->A	1900-01-28 18:02:00	230	GGC<->GGT	G<->G	syn	g2015ZJAB1GL000454
Contig4_3377	T	C	C	T<->C	1900-01-28 12:02:00	228	AAA<->AAG	K<->K	syn	g2015ZJAB1GL000454
Contig4_3395	A	C	C	A<->C	1900-01-27 18:02:00	222	CTT<->CTG	L<->L	syn	g2015ZJAB1GL000454
Contig4_344	A	G	G	A<->G	1900-02-16 09:02:00	379	AAT<->AAC	N<->N	syn	g2015ZJAB1GL000452
Contig4_3470	A	G	G	A<->G	1900-01-24 15:02:00	197	CAT<->CAC	H<->H	syn	g2015ZJAB1GL000454
Contig4_3476	A	C	C	A<->C	1900-01-24 09:02:00	195	ACT<->ACG	T<->T	syn	g2015ZJAB1GL000454
Contig4_3524	G	A	A	G<->A	1900-01-22 09:02:00	179	GTC<->GTT	V<->V	syn	g2015ZJAB1GL000454
Contig4_3533	A	G	G	A<->G	1900-01-22 00:02:00	176	CGT<->CGC	R<->R	syn	g2015ZJAB1GL000454
Contig4_3542	G	A	A	G<->A	1900-01-21 15:02:00	173	AAC<->AAT	N<->N	syn	g2015ZJAB1GL000454
Contig4_3548	T	C	C	T<->C	1900-01-21 09:02:00	171	GTA<->GTG	V<->V	syn	g2015ZJAB1GL000454
Contig4_3572	A	G	G	A<->G	1900-01-20 09:02:00	163	GGT<->GGC	G<->G	syn	g2015ZJAB1GL000454
Contig4_359	G	A	A	G<->A	1900-02-15 18:02:00	374	GGC<->GGT	G<->G	syn	g2015ZJAB1GL000452
Contig4_3598	A	G	G	A<->G	1900-01-19 07:00:00	155	TTA<->CTA	L<->L	syn	g2015ZJAB1GL000454
Contig4_3623	A	C	C	A<->C	1900-01-18 06:02:00	146	ACT<->ACG	T<->T	syn	g2015ZJAB1GL000454
Contig4_3626	G	T	T	G<->T	1900-01-18 03:02:00	145	GCC<->GCA	A<->A	syn	g2015ZJAB1GL000454
Contig4_365	A	G	G	A<->G	1900-02-15 12:02:00	372	GGT<->GGC	G<->G	syn	g2015ZJAB1GL000452
Contig4_3695	C	T	T	C<->T	1900-01-15 06:02:00	122	CCG<->CCA	P<->P	syn	g2015ZJAB1GL000454
Contig4_3698	T	C	C	T<->C	1900-01-15 03:02:00	121	GCA<->GCG	A<->A	syn	g2015ZJAB1GL000454
Contig4_3746	C	T	T	C<->T	1900-01-13 03:02:00	105	TTG<->TTA	L<->L	syn	g2015ZJAB1GL000454
Contig4_3749	A	G	G	A<->G	1900-01-13 00:02:00	104	GGT<->GGC	G<->G	syn	g2015ZJAB1GL000454
Contig4_3764	T	C	C	T<->C	1900-01-12 09:02:00	99	GCA<->GCG	A<->A	syn	g2015ZJAB1GL000454
Contig4_3767	G	A	A	G<->A	1900-01-12 06:02:00	98	AGC<->AGT	S<->S	syn	g2015ZJAB1GL000454
Contig4_3770	G	C	C	G<->C	1900-01-12 03:02:00	97	GTC<->GTG	V<->V	syn	g2015ZJAB1GL000454
Contig4_383	T	C	C	T<->C	1900-02-14 18:02:00	366	GAA<->GAG	E<->E	syn	g2015ZJAB1GL000452
Contig4_3842	A	G	G	A<->G	1900-01-09 03:02:00	73	GAT<->GAC	D<->D	syn	g2015ZJAB1GL000454
Contig4_3893	A	C	C	A<->C	1900-01-07 00:02:00	56	TCT<->TCG	S<->S	syn	g2015ZJAB1GL000454
Contig4_395	G	A	A	G<->A	1900-02-14 06:02:00	362	GGC<->GGT	G<->G	syn	g2015ZJAB1GL000452
Contig4_3995	T	C	C	T<->C	1900-01-02 18:02:00	22	GTA<->GTG	V<->V	syn	g2015ZJAB1GL000454
Contig4_404	G	A	A	G<->A	1900-02-13 21:02:00	359	TAC<->TAT	Y<->Y	syn	g2015ZJAB1GL000452
Contig4_4220	C	A	A	C<->A	1899-12-31 18:02:00	6	TGC<->TGA	C<->X	nonsense	g2015ZJAB1GL000455
Contig4_4224	C	A	A	C<->A	1899-12-31 22:00:00	8	CTA<->ATA	L<->I	nonsyn	g2015ZJAB1GL000455
Contig4_4225	T	A	A	T<->A	1899-12-31 23:01:00	8	CTA<->CAA	L<->Q	nonsyn	g2015ZJAB1GL000455
Contig4_4226	A	G	G	A<->G	1900-01-01 00:02:00	8	CTA<->CTG	L<->L	syn	g2015ZJAB1GL000455
Contig4_4237	G	A	A	G<->A	1900-01-01 11:01:00	12	TGG<->TAG	W<->X	nonsense	g2015ZJAB1GL000455
Contig4_428	G	C	C	G<->C	1900-02-12 21:02:00	351	CGC<->CGG	R<->R	syn	g2015ZJAB1GL000452
Contig4_4358	T	C	C	T<->C	1900-01-06 12:02:00	52	AAT<->AAC	N<->N	syn	g2015ZJAB1GL000455
Contig4_4367	A	G	G	A<->G	1900-01-06 21:02:00	55	GAA<->GAG	E<->E	syn	g2015ZJAB1GL000455
Contig4_4370	C	G	G	C<->G	1900-01-07 00:02:00	56	GCC<->GCG	A<->A	syn	g2015ZJAB1GL000455
Contig4_4379	T	C	C	T<->C	1900-01-07 09:02:00	59	GGT<->GGC	G<->G	syn	g2015ZJAB1GL000455
Contig4_440	G	A	A	G<->A	1900-02-12 09:02:00	347	GCC<->GCT	A<->A	syn	g2015ZJAB1GL000452
Contig4_4403	A	C	C	A<->C	1900-01-08 09:02:00	67	GGA<->GGC	G<->G	syn	g2015ZJAB1GL000455
Contig4_4406	T	C	C	T<->C	1900-01-08 12:02:00	68	CGT<->CGC	R<->R	syn	g2015ZJAB1GL000455
Contig4_4412	C	T	T	C<->T	1900-01-08 18:02:00	70	GTC<->GTT	V<->V	syn	g2015ZJAB1GL000455
Contig4_4424	T	C	C	T<->C	1900-01-09 06:02:00	74	GAT<->GAC	D<->D	syn	g2015ZJAB1GL000455
Contig4_4430	C	T	T	C<->T	1900-01-09 12:02:00	76	GGC<->GGT	G<->G	syn	g2015ZJAB1GL000455
Contig4_4469	G	A	A	G<->A	1900-01-11 03:02:00	89	GTG<->GTA	V<->V	syn	g2015ZJAB1GL000455
Contig4_4475	T	C	C	T<->C	1900-01-11 09:02:00	91	GAT<->GAC	D<->D	syn	g2015ZJAB1GL000455
Contig4_4478	A	G	G	A<->G	1900-01-11 12:02:00	92	CAA<->CAG	Q<->Q	syn	g2015ZJAB1GL000455
Contig4_4505	C	T	T	C<->T	1900-01-12 15:02:00	101	ACC<->ACT	T<->T	syn	g2015ZJAB1GL000455
Contig4_4517	T	C	C	T<->C	1900-01-13 03:02:00	105	ATT<->ATC	I<->I	syn	g2015ZJAB1GL000455
Contig4_4520	T	G	G	T<->G	1900-01-13 06:02:00	106	GGT<->GGG	G<->G	syn	g2015ZJAB1GL000455
Contig4_4571	T	C	C	T<->C	1900-01-15 09:02:00	123	ACT<->ACC	T<->T	syn	g2015ZJAB1GL000455
Contig4_4583	C	G	G	C<->G	1900-01-15 21:02:00	127	GTC<->GTG	V<->V	syn	g2015ZJAB1GL000455
Contig4_4590	C	G	G	C<->G	1900-01-16 04:00:00	130	CAA<->GAA	Q<->E	nonsyn	g2015ZJAB1GL000455
Contig4_4592	A	G	G	A<->G	1900-01-16 06:02:00	130	CAA<->CAG	Q<->Q	syn	g2015ZJAB1GL000455
Contig4_4613	T	G	G	T<->G	1900-01-17 03:02:00	137	CTT<->CTG	L<->L	syn	g2015ZJAB1GL000455
Contig4_4616	A	G	G	A<->G	1900-01-17 06:02:00	138	TCA<->TCG	S<->S	syn	g2015ZJAB1GL000455
Contig4_4619	G	A	A	G<->A	1900-01-17 09:02:00	139	GTG<->GTA	V<->V	syn	g2015ZJAB1GL000455
Contig4_4628	G	T	T	G<->T	1900-01-17 18:02:00	142	GGG<->GGT	G<->G	syn	g2015ZJAB1GL000455
Contig4_4655	C	T	T	C<->T	1900-01-18 21:02:00	151	CTC<->CTT	L<->L	syn	g2015ZJAB1GL000455
Contig4_4664	C	G	G	C<->G	1900-01-19 06:02:00	154	GGC<->GGG	G<->G	syn	g2015ZJAB1GL000455
Contig4_4667	T	C	C	T<->C	1900-01-19 09:02:00	155	AGT<->AGC	S<->S	syn	g2015ZJAB1GL000455
Contig4_4670	T	C	C	T<->C	1900-01-19 12:02:00	156	GTT<->GTC	V<->V	syn	g2015ZJAB1GL000455
Contig4_4679	T	C	C	T<->C	1900-01-19 21:02:00	159	GCT<->GCC	A<->A	syn	g2015ZJAB1GL000455
Contig4_4682	T	A	A	T<->A	1900-01-20 00:02:00	160	ATT<->ATA	I<->I	syn	g2015ZJAB1GL000455
Contig4_4685	T	C	C	T<->C	1900-01-20 03:02:00	161	CTT<->CTC	L<->L	syn	g2015ZJAB1GL000455
Contig4_4691	C	G	G	C<->G	1900-01-20 09:02:00	163	CGC<->CGG	R<->R	syn	g2015ZJAB1GL000455
Contig4_4697	C	T	T	C<->T	1900-01-20 15:02:00	165	AAC<->AAT	N<->N	syn	g2015ZJAB1GL000455
Contig4_4700	G	A	A	G<->A	1900-01-20 18:02:00	166	CCG<->CCA	P<->P	syn	g2015ZJAB1GL000455
Contig4_4703	A	G	G	A<->G	1900-01-20 21:02:00	167	ACA<->ACG	T<->T	syn	g2015ZJAB1GL000455
Contig4_4712	A	G	G	A<->G	1900-01-21 06:02:00	170	CAA<->CAG	Q<->Q	syn	g2015ZJAB1GL000455
Contig4_4713	A	G	G	A<->G	1900-01-21 07:00:00	171	AGC<->GGC	S<->G	nonsyn	g2015ZJAB1GL000455
Contig4_4715	C	G	G	C<->G	1900-01-21 09:02:00	171	AGC<->AGG	S<->R	nonsyn	g2015ZJAB1GL000455
Contig4_4719	A	G	G	A<->G	1900-01-21 13:00:00	173	ATT<->GTT	I<->V	nonsyn	g2015ZJAB1GL000455
Contig4_4724	C	T	T	C<->T	1900-01-21 18:02:00	174	TAC<->TAT	Y<->Y	syn	g2015ZJAB1GL000455
Contig4_4729	T	G	G	T<->G	1900-01-21 23:01:00	176	ATC<->AGC	I<->S	nonsyn	g2015ZJAB1GL000455
Contig4_4742	C	T	T	C<->T	1900-01-22 12:02:00	180	ACC<->ACT	T<->T	syn	g2015ZJAB1GL000455
Contig4_4745	T	C	C	T<->C	1900-01-22 15:02:00	181	TAT<->TAC	Y<->Y	syn	g2015ZJAB1GL000455
Contig4_4749	G	A	A	G<->A	1900-01-22 19:00:00	183	GTC<->ATC	V<->I	nonsyn	g2015ZJAB1GL000455
Contig4_4755	A	T	T	A<->T	1900-01-23 01:00:00	185	AGC<->TGC	S<->C	nonsyn	g2015ZJAB1GL000455
Contig4_4763	A	T	T	A<->T	1900-01-23 09:02:00	187	GGA<->GGT	G<->G	syn	g2015ZJAB1GL000455
Contig4_4772	C	T	T	C<->T	1900-01-23 18:02:00	190	CTC<->CTT	L<->L	syn	g2015ZJAB1GL000455
Contig4_4783	G	A	A	G<->A	1900-01-24 05:01:00	194	AGT<->AAT	S<->N	nonsyn	g2015ZJAB1GL000455
Contig4_4793	C	A	A	C<->A	1900-01-24 15:02:00	197	GAC<->GAA	D<->E	nonsyn	g2015ZJAB1GL000455
Contig4_4802	G	A	A	G<->A	1900-01-25 00:02:00	200	GAG<->GAA	E<->E	syn	g2015ZJAB1GL000455
Contig4_4803	A	G	G	A<->G	1900-01-25 01:00:00	201	ATA<->GTA	I<->V	nonsyn	g2015ZJAB1GL000455
Contig4_4805	A	C	C	A<->C	1900-01-25 03:02:00	201	ATA<->ATC	I<->I	syn	g2015ZJAB1GL000455
Contig4_4809	C	G	G	C<->G	1900-01-25 07:00:00	203	CAG<->GAG	Q<->E	nonsyn	g2015ZJAB1GL000455
Contig4_4820	G	A	A	G<->A	1900-01-25 18:02:00	206	CTG<->CTA	L<->L	syn	g2015ZJAB1GL000455
Contig4_4871	C	T	T	C<->T	1900-01-27 21:02:00	223	GCC<->GCT	A<->A	syn	g2015ZJAB1GL000455
Contig4_4901	G	T	T	G<->T	1900-01-29 03:02:00	233	GTG<->GTT	V<->V	syn	g2015ZJAB1GL000455
Contig4_4913	T	C	C	T<->C	1900-01-29 15:02:00	237	GAT<->GAC	D<->D	syn	g2015ZJAB1GL000455
Contig4_4946	G	A	A	G<->A	1900-01-31 00:02:00	248	GAG<->GAA	E<->E	syn	g2015ZJAB1GL000455
Contig4_4985	A	G	G	A<->G	1900-02-01 15:02:00	261	AAA<->AAG	K<->K	syn	g2015ZJAB1GL000455
Contig4_4988	A	G	G	A<->G	1900-02-01 18:02:00	262	AAA<->AAG	K<->K	syn	g2015ZJAB1GL000455
Contig4_500	A	G	G	A<->G	1900-02-09 21:02:00	327	ACT<->ACC	T<->T	syn	g2015ZJAB1GL000452
Contig4_5033	A	C	C	A<->C	1900-02-03 15:02:00	277	CCA<->CCC	P<->P	syn	g2015ZJAB1GL000455
Contig4_5036	A	G	G	A<->G	1900-02-03 18:02:00	278	GCA<->GCG	A<->A	syn	g2015ZJAB1GL000455
Contig4_5039	C	A	A	C<->A	1900-02-03 21:02:00	279	CTC<->CTA	L<->L	syn	g2015ZJAB1GL000455
Contig4_5057	G	A	A	G<->A	1900-02-04 15:02:00	285	TTG<->TTA	L<->L	syn	g2015ZJAB1GL000455
Contig4_5069	A	G	G	A<->G	1900-02-05 03:02:00	289	AAA<->AAG	K<->K	syn	g2015ZJAB1GL000455
Contig4_5096	A	G	G	A<->G	1900-02-06 06:02:00	298	AAA<->AAG	K<->K	syn	g2015ZJAB1GL000455
Contig4_5135	T	C	C	T<->C	1900-02-07 21:02:00	311	CTT<->CTC	L<->L	syn	g2015ZJAB1GL000455
Contig4_5165	C	T	T	C<->T	1900-01-11 00:02:00	88	CAG<->CAA	Q<->Q	syn	g2015ZJAB1GL000456
Contig4_5167	G	T	T	G<->T	1900-01-10 22:00:00	88	CAG<->AAG	Q<->K	nonsyn	g2015ZJAB1GL000456
Contig4_5174	C	G	G	C<->G	1900-01-10 15:02:00	85	ACG<->ACC	T<->T	syn	g2015ZJAB1GL000456
Contig4_5177	T	A	A	T<->A	1900-01-10 12:02:00	84	CGA<->CGT	R<->R	syn	g2015ZJAB1GL000456
Contig4_5180	A	C	C	A<->C	1900-01-10 09:02:00	83	CTT<->CTG	L<->L	syn	g2015ZJAB1GL000456
Contig4_5182	G	T	T	G<->T	1900-01-10 07:00:00	83	CTT<->ATT	L<->I	nonsyn	g2015ZJAB1GL000456
Contig4_5188	T	A	A	T<->A	1900-01-10 01:00:00	81	ACC<->TCC	T<->S	nonsyn	g2015ZJAB1GL000456
Contig4_5207	C	T	T	C<->T	1900-01-09 06:02:00	74	GTG<->GTA	V<->V	syn	g2015ZJAB1GL000456
Contig4_5209	C	T	T	C<->T	1900-01-09 04:00:00	74	GTG<->ATG	V<->M	nonsyn	g2015ZJAB1GL000456
Contig4_5213	T	A	A	T<->A	1900-01-09 00:02:00	72	CCA<->CCT	P<->P	syn	g2015ZJAB1GL000456
Contig4_5222	T	C	C	T<->C	1900-01-08 15:02:00	69	CTA<->CTG	L<->L	syn	g2015ZJAB1GL000456
Contig4_5224	G	A	A	G<->A	1900-01-08 13:00:00	69	CTA<->TTA	L<->L	syn	g2015ZJAB1GL000456
Contig4_5231	C	A	A	C<->A	1900-01-08 06:02:00	66	AAG<->AAT	K<->N	nonsyn	g2015ZJAB1GL000456
Contig4_5232	T	C	C	T<->C	1900-01-08 05:01:00	66	AAG<->AGG	K<->R	nonsyn	g2015ZJAB1GL000456
Contig4_524	C	T	T	C<->T	1900-02-08 21:02:00	319	TCG<->TCA	S<->S	syn	g2015ZJAB1GL000452
Contig4_5240	C	T	T	C<->T	1900-01-07 21:02:00	63	AAG<->AAA	K<->K	syn	g2015ZJAB1GL000456
Contig4_52670	A	A	C	A<->C	1900-01-13 06:02:00	106	CCA<->CCC	P<->P	syn	g2015ZJAB1GL000501
Contig4_5270	T	C	C	T<->C	1900-01-06 15:02:00	53	GAA<->GAG	E<->E	syn	g2015ZJAB1GL000456
Contig4_5318	G	A	A	G<->A	1900-01-04 15:02:00	37	GCC<->GCT	A<->A	syn	g2015ZJAB1GL000456
Contig4_5331	G	A	A	G<->A	1900-01-04 02:01:00	33	TCA<->TTA	S<->L	nonsyn	g2015ZJAB1GL000456
Contig4_5333	G	A	A	G<->A	1900-01-04 00:02:00	32	TAC<->TAT	Y<->Y	syn	g2015ZJAB1GL000456
Contig4_5342	A	T	T	A<->T	1900-01-03 15:02:00	29	CGT<->CGA	R<->R	syn	g2015ZJAB1GL000456
Contig4_5366	G	A	A	G<->A	1900-01-02 15:02:00	21	GCC<->GCT	A<->A	syn	g2015ZJAB1GL000456
Contig4_5378	C	T	T	C<->T	1900-01-02 03:02:00	17	TCG<->TCA	S<->S	syn	g2015ZJAB1GL000456
Contig4_5390	C	T	T	C<->T	1900-01-01 15:02:00	13	TTG<->TTA	L<->L	syn	g2015ZJAB1GL000456
Contig4_5475	T	C	C	T<->C	--	--	--	--	--	intergenic
Contig4_5521	T	A	A	T<->A	--	--	--	--	--	intergenic
Contig4_5528	A	G	G	A<->G	--	--	--	--	--	intergenic
Contig4_560	A	T	T	A<->T	1900-02-07 09:02:00	307	ATT<->ATA	I<->I	syn	g2015ZJAB1GL000452
Contig4_5717	T	C	C	T<->C	--	--	--	--	--	intergenic
Contig4_5759	C	A	A	C<->A	1899-12-31 20:01:00	7	ACT<->AAT	T<->N	nonsyn	g2015ZJAB1GL000457
Contig4_5792	T	C	C	T<->C	1900-01-02 05:01:00	18	GTA<->GCA	V<->A	nonsyn	g2015ZJAB1GL000457
Contig4_581	G	T	T	G<->T	1900-02-06 12:02:00	300	TCC<->TCA	S<->S	syn	g2015ZJAB1GL000452
Contig4_586	T	C	C	T<->C	1900-02-06 07:00:00	299	ATT<->GTT	I<->V	nonsyn	g2015ZJAB1GL000452
Contig4_5874	T	C	C	T<->C	1900-01-05 15:02:00	45	TTT<->TTC	F<->F	syn	g2015ZJAB1GL000457
Contig4_5877	T	C	C	T<->C	1900-01-05 18:02:00	46	ACT<->ACC	T<->T	syn	g2015ZJAB1GL000457
Contig4_5880	T	G	G	T<->G	1900-01-05 21:02:00	47	GCT<->GCG	A<->A	syn	g2015ZJAB1GL000457
Contig4_593	A	G	G	A<->G	1900-02-06 00:02:00	296	GGT<->GGC	G<->G	syn	g2015ZJAB1GL000452
Contig4_5934	C	A	A	C<->A	1900-01-08 03:02:00	65	GCC<->GCA	A<->A	syn	g2015ZJAB1GL000457
Contig4_596	A	G	G	A<->G	1900-02-05 21:02:00	295	GGT<->GGC	G<->G	syn	g2015ZJAB1GL000452
Contig4_5985	T	G	G	T<->G	1900-01-10 06:02:00	82	GTT<->GTG	V<->V	syn	g2015ZJAB1GL000457
Contig4_6030	G	C	C	G<->C	1900-01-12 03:02:00	97	ACG<->ACC	T<->T	syn	g2015ZJAB1GL000457
Contig4_611	T	C	C	T<->C	1900-02-05 06:02:00	290	AAA<->AAG	K<->K	syn	g2015ZJAB1GL000452
Contig4_614	G	A	A	G<->A	1900-02-05 03:02:00	289	GCC<->GCT	A<->A	syn	g2015ZJAB1GL000452
Contig4_6162	G	A	A	G<->A	1900-01-17 15:02:00	141	TTG<->TTA	L<->L	syn	g2015ZJAB1GL000457
Contig4_617	T	C	C	T<->C	1900-02-05 00:02:00	288	GTA<->GTG	V<->V	syn	g2015ZJAB1GL000452
Contig4_6192	T	C	C	T<->C	1900-01-18 21:02:00	151	CTT<->CTC	L<->L	syn	g2015ZJAB1GL000457
Contig4_6216	C	T	T	C<->T	1900-01-19 21:02:00	159	ACC<->ACT	T<->T	syn	g2015ZJAB1GL000457
Contig4_6234	C	T	T	C<->T	1900-01-20 15:02:00	165	ACC<->ACT	T<->T	syn	g2015ZJAB1GL000457
Contig4_6258	C	T	T	C<->T	1900-01-21 15:02:00	173	GCC<->GCT	A<->A	syn	g2015ZJAB1GL000457
Contig4_6273	C	T	T	C<->T	1900-01-22 06:02:00	178	AAC<->AAT	N<->N	syn	g2015ZJAB1GL000457
Contig4_6282	C	T	T	C<->T	1900-01-22 15:02:00	181	GCC<->GCT	A<->A	syn	g2015ZJAB1GL000457
Contig4_6298	T	C	C	T<->C	1900-01-23 07:00:00	187	TTG<->CTG	L<->L	syn	g2015ZJAB1GL000457
Contig4_6345	A	G	G	A<->G	1900-01-25 06:02:00	202	TTA<->TTG	L<->L	syn	g2015ZJAB1GL000457
Contig4_635	G	A	A	G<->A	1900-02-04 06:02:00	282	TAC<->TAT	Y<->Y	syn	g2015ZJAB1GL000452
Contig4_6354	G	T	T	G<->T	1900-01-25 15:02:00	205	GCG<->GCT	A<->A	syn	g2015ZJAB1GL000457
Contig4_6360	C	T	T	C<->T	1900-01-25 21:02:00	207	CTC<->CTT	L<->L	syn	g2015ZJAB1GL000457
Contig4_638	A	G	G	A<->G	1900-02-04 03:02:00	281	GGT<->GGC	G<->G	syn	g2015ZJAB1GL000452
Contig4_6464	T	G	G	T<->G	--	--	--	--	--	intergenic
Contig4_658	T	C	C	T<->C	1900-02-03 07:00:00	275	ATT<->GTT	I<->V	nonsyn	g2015ZJAB1GL000452
Contig4_665	A	G	G	A<->G	1900-02-03 00:02:00	272	GGT<->GGC	G<->G	syn	g2015ZJAB1GL000452
Contig4_695	A	T	T	A<->T	1900-02-01 18:02:00	262	GGT<->GGA	G<->G	syn	g2015ZJAB1GL000452
Contig4_737	A	G	G	A<->G	1900-01-31 00:02:00	248	GGT<->GGC	G<->G	syn	g2015ZJAB1GL000452
Contig4_740	C	T	T	C<->T	1900-01-30 21:02:00	247	ACG<->ACA	T<->T	syn	g2015ZJAB1GL000452
Contig4_75	A	C	C	A<->C	--	--	--	--	--	intergenic
Contig4_757	C	T	T	C<->T	1900-01-30 04:00:00	242	GTG<->ATG	V<->M	nonsyn	g2015ZJAB1GL000452
Contig4_758	C	A	A	C<->A	1900-01-30 03:02:00	241	TTG<->TTT	L<->F	nonsyn	g2015ZJAB1GL000452
Contig4_760	A	G	G	A<->G	1900-01-30 01:00:00	241	TTG<->CTG	L<->L	syn	g2015ZJAB1GL000452
Contig4_769	T	A	A	T<->A	1900-01-29 16:00:00	238	ATG<->TTG	M<->L	nonsyn	g2015ZJAB1GL000452
Contig4_77	C	A	A	C<->A	--	--	--	--	--	intergenic
Contig4_770	C	G	G	C<->G	1900-01-29 15:02:00	237	CCG<->CCC	P<->P	syn	g2015ZJAB1GL000452
Contig4_773	C	G	G	C<->G	1900-01-29 12:02:00	236	TTG<->TTC	L<->F	nonsyn	g2015ZJAB1GL000452
Contig4_775	A	T	T	A<->T	1900-01-29 10:00:00	236	TTG<->ATG	L<->M	nonsyn	g2015ZJAB1GL000452
Contig4_789	A	G	G	A<->G	1900-01-28 20:01:00	231	ATT<->ACT	I<->T	nonsyn	g2015ZJAB1GL000452
Contig4_79	C	T	T	C<->T	--	--	--	--	--	intergenic
Contig4_797	G	A	A	G<->A	1900-01-28 12:02:00	228	TAC<->TAT	Y<->Y	syn	g2015ZJAB1GL000452
Contig4_818	G	A	A	G<->A	1900-01-27 15:02:00	221	AGC<->AGT	S<->S	syn	g2015ZJAB1GL000452
Contig4_84	G	T	T	G<->T	--	--	--	--	--	intergenic
Contig4_863	T	C	C	T<->C	1900-01-25 18:02:00	206	AAA<->AAG	K<->K	syn	g2015ZJAB1GL000452
Contig4_869	G	A	A	G<->A	1900-01-25 12:02:00	204	GGC<->GGT	G<->G	syn	g2015ZJAB1GL000452
Contig4_875	C	T	T	C<->T	1900-01-25 06:02:00	202	TTG<->TTA	L<->L	syn	g2015ZJAB1GL000452
Contig4_893	G	T	T	G<->T	1900-01-24 12:02:00	196	CGC<->CGA	R<->R	syn	g2015ZJAB1GL000452
Contig4_929	A	G	G	A<->G	1900-01-23 00:02:00	184	GAT<->GAC	D<->D	syn	g2015ZJAB1GL000452
Contig4_962	A	G	G	A<->G	1900-01-21 15:02:00	173	GCT<->GCC	A<->A	syn	g2015ZJAB1GL000452
Contig4_965	A	G	G	A<->G	1900-01-21 12:02:00	172	ATT<->ATC	I<->I	syn	g2015ZJAB1GL000452
Contig4_989	T	C	C	T<->C	1900-01-20 12:02:00	164	CTA<->CTG	L<->L	syn	g2015ZJAB1GL000452
Contig5_2959	G	G	C	G<->C	1900-01-22 01:00:00	177	CCA<->GCA	P<->A	nonsyn	g2015ZJAB1GL000532
Contig6_5630	T	T	A	T<->A	1900-02-09 04:00:00	322	AAT<->TAT	N<->Y	nonsyn	g2015ZJAB1GL000562
Contig8_2043	A	C	C	A<->C	--	--	--	--	--	intergenic
Contig8_6981	A	G	G	A<->G	--	--	--	--	--	intergenic
Contig8_6996	T	C	C	T<->C	1900-01-11 08:01:00	91	AAC<->AGC	N<->S	nonsyn	g2015ZJAB1GL000599
Contig8_7149	G	C	C	G<->C	1900-01-04 23:01:00	40	ACT<->AGT	T<->S	nonsyn	g2015ZJAB1GL000599
scaffold10_111201	T	T	C	T<->C	1900-01-14 09:02:00	115	ACT<->ACC	T<->T	syn	g2015ZJAB1GL001057
scaffold10_24673	A	A	T	A<->T	1900-05-29 16:00:00	1206	TCA<->ACA	S<->T	nonsyn	g2015ZJAB1GL000960
scaffold11_100030	T	T	C	T<->C	--	--	--	--	--	intergenic
scaffold11_100209	A	A	G	A<->G	1900-01-03 21:02:00	31	GAA<->GAG	E<->E	syn	g2015ZJAB1GL001165
scaffold11_100245	G	G	A	G<->A	1900-01-05 09:02:00	43	AAG<->AAA	K<->K	syn	g2015ZJAB1GL001165
scaffold11_100325	T	T	C	T<->C	1900-01-08 17:01:00	70	GTA<->GCA	V<->A	nonsyn	g2015ZJAB1GL001165
scaffold11_100362	C	C	T	C<->T	1900-01-10 06:02:00	82	ACC<->ACT	T<->T	syn	g2015ZJAB1GL001165
scaffold11_100371	G	G	A	G<->A	1900-01-10 15:02:00	85	ACG<->ACA	T<->T	syn	g2015ZJAB1GL001165
scaffold11_100392	G	G	A	G<->A	1900-01-11 12:02:00	92	TTG<->TTA	L<->L	syn	g2015ZJAB1GL001165
scaffold11_100497	C	C	T	C<->T	1900-01-15 21:02:00	127	ATC<->ATT	I<->I	syn	g2015ZJAB1GL001165
scaffold11_100500	A	A	G	A<->G	1900-01-16 00:02:00	128	AAA<->AAG	K<->K	syn	g2015ZJAB1GL001165
scaffold11_100602	G	G	A	G<->A	1900-01-20 06:02:00	162	TTG<->TTA	L<->L	syn	g2015ZJAB1GL001165
scaffold11_100635	T	T	C	T<->C	1900-01-21 15:02:00	173	GAT<->GAC	D<->D	syn	g2015ZJAB1GL001165
scaffold11_100662	A	A	G	A<->G	1900-01-22 18:02:00	182	GTA<->GTG	V<->V	syn	g2015ZJAB1GL001165
scaffold11_100680	C	C	T	C<->T	1900-01-23 12:02:00	188	GAC<->GAT	D<->D	syn	g2015ZJAB1GL001165
scaffold11_100761	T	T	C	T<->C	1900-01-26 21:02:00	215	GCT<->GCC	A<->A	syn	g2015ZJAB1GL001165
scaffold11_100773	A	A	G	A<->G	1900-01-27 09:02:00	219	GCA<->GCG	A<->A	syn	g2015ZJAB1GL001165
scaffold11_100788	T	T	C	T<->C	1900-01-28 00:02:00	224	ATT<->ATC	I<->I	syn	g2015ZJAB1GL001165
scaffold11_100830	G	G	A	G<->A	1900-01-29 18:02:00	238	GAG<->GAA	E<->E	syn	g2015ZJAB1GL001165
scaffold11_100854	T	T	A	T<->A	1900-01-30 18:02:00	246	GTT<->GTA	V<->V	syn	g2015ZJAB1GL001165
scaffold11_100860	T	T	C	T<->C	1900-01-31 00:02:00	248	GAT<->GAC	D<->D	syn	g2015ZJAB1GL001165
scaffold11_100935	A	A	T	A<->T	1900-02-03 03:02:00	273	ACA<->ACT	T<->T	syn	g2015ZJAB1GL001165
scaffold11_100941	T	T	C	T<->C	1900-02-03 09:02:00	275	GGT<->GGC	G<->G	syn	g2015ZJAB1GL001165
scaffold11_100998	T	T	C	T<->C	1900-02-05 18:02:00	294	GGT<->GGC	G<->G	syn	g2015ZJAB1GL001165
scaffold11_101028	T	T	C	T<->C	1900-02-07 00:02:00	304	ATT<->ATC	I<->I	syn	g2015ZJAB1GL001165
scaffold11_101031	A	A	G	A<->G	1900-02-07 03:02:00	305	AAA<->AAG	K<->K	syn	g2015ZJAB1GL001165
scaffold11_101052	C	C	T	C<->T	1900-02-08 00:02:00	312	GAC<->GAT	D<->D	syn	g2015ZJAB1GL001165
scaffold11_101068	T	T	C	T<->C	1900-02-08 16:00:00	318	TTA<->CTA	L<->L	syn	g2015ZJAB1GL001165
scaffold11_101076	T	T	C	T<->C	1900-02-09 00:02:00	320	GAT<->GAC	D<->D	syn	g2015ZJAB1GL001165
scaffold11_101082	C	C	T	C<->T	1900-02-09 06:02:00	322	GAC<->GAT	D<->D	syn	g2015ZJAB1GL001165
scaffold11_101190	C	C	T	C<->T	1900-02-13 18:02:00	358	GGC<->GGT	G<->G	syn	g2015ZJAB1GL001165
scaffold11_101244	A	A	G	A<->G	1900-02-16 00:02:00	376	GCA<->GCG	A<->A	syn	g2015ZJAB1GL001165
scaffold11_101284	G	G	A	G<->A	--	--	--	--	--	intergenic
scaffold11_101285	A	A	T	A<->T	--	--	--	--	--	intergenic
scaffold11_101293	A	A	T	A<->T	--	--	--	--	--	intergenic
scaffold11_101328	G	G	A	G<->A	--	--	--	--	--	intergenic
scaffold11_101335	A	A	C	A<->C	1900-03-12 00:02:00	576	TCT<->TCG	S<->S	syn	g2015ZJAB1GL001166
scaffold11_101419	G	G	A	G<->A	1900-03-08 12:02:00	548	TTC<->TTT	F<->F	syn	g2015ZJAB1GL001166
scaffold11_101422	A	A	G	A<->G	1900-03-08 09:02:00	547	AAT<->AAC	N<->N	syn	g2015ZJAB1GL001166
scaffold11_101431	T	T	G	T<->G	1900-03-08 00:02:00	544	GCA<->GCC	A<->A	syn	g2015ZJAB1GL001166
scaffold11_101614	C	C	T	C<->T	1900-02-28 09:02:00	483	AAG<->AAA	K<->K	syn	g2015ZJAB1GL001166
scaffold11_101737	T	T	C	T<->C	1900-02-24 06:02:00	442	GCA<->GCG	A<->A	syn	g2015ZJAB1GL001166
scaffold11_101770	C	C	A	C<->A	1900-02-22 21:02:00	431	GGG<->GGT	G<->G	syn	g2015ZJAB1GL001166
scaffold11_101773	C	C	T	C<->T	1900-02-22 18:02:00	430	GAG<->GAA	E<->E	syn	g2015ZJAB1GL001166
scaffold11_101776	T	T	C	T<->C	1900-02-22 15:02:00	429	GAA<->GAG	E<->E	syn	g2015ZJAB1GL001166
scaffold11_101782	G	G	A	G<->A	1900-02-22 09:02:00	427	AGC<->AGT	S<->S	syn	g2015ZJAB1GL001166
scaffold11_101797	G	G	A	G<->A	1900-02-21 18:02:00	422	AAC<->AAT	N<->N	syn	g2015ZJAB1GL001166
scaffold11_101798	T	T	C	T<->C	1900-02-21 17:01:00	422	AAC<->AGC	N<->S	nonsyn	g2015ZJAB1GL001166
scaffold11_101800	G	G	A	G<->A	1900-02-21 15:02:00	421	GGC<->GGT	G<->G	syn	g2015ZJAB1GL001166
scaffold11_101815	T	T	A	T<->A	1900-02-21 00:02:00	416	GCA<->GCT	A<->A	syn	g2015ZJAB1GL001166
scaffold11_101817	C	C	T	C<->T	1900-02-20 22:00:00	416	GCA<->ACA	A<->T	nonsyn	g2015ZJAB1GL001166
scaffold11_101836	C	C	T	C<->T	1900-02-20 03:02:00	409	CAG<->CAA	Q<->Q	syn	g2015ZJAB1GL001166
scaffold11_101842	G	G	T	G<->T	1900-02-19 21:02:00	407	ACC<->ACA	T<->T	syn	g2015ZJAB1GL001166
scaffold11_101848	A	A	T	A<->T	1900-02-19 15:02:00	405	GCT<->GCA	A<->A	syn	g2015ZJAB1GL001166
scaffold11_101905	T	T	C	T<->C	1900-02-17 06:02:00	386	GAA<->GAG	E<->E	syn	g2015ZJAB1GL001166
scaffold11_101920	C	C	A	C<->A	1900-02-16 15:02:00	381	CCG<->CCT	P<->P	syn	g2015ZJAB1GL001166
scaffold11_102013	A	A	G	A<->G	1900-02-12 18:02:00	350	GAT<->GAC	D<->D	syn	g2015ZJAB1GL001166
scaffold11_102025	A	A	G	A<->G	1900-02-12 06:02:00	346	TTT<->TTC	F<->F	syn	g2015ZJAB1GL001166
scaffold11_102028	G	G	A	G<->A	1900-02-12 03:02:00	345	GCC<->GCT	A<->A	syn	g2015ZJAB1GL001166
scaffold11_102070	A	A	G	A<->G	1900-02-10 09:02:00	331	TTT<->TTC	F<->F	syn	g2015ZJAB1GL001166
scaffold11_102073	C	C	G	C<->G	1900-02-10 06:02:00	330	ACG<->ACC	T<->T	syn	g2015ZJAB1GL001166
scaffold11_102130	T	T	C	T<->C	1900-02-07 21:02:00	311	GCA<->GCG	A<->A	syn	g2015ZJAB1GL001166
scaffold11_102175	G	G	A	G<->A	1900-02-06 00:02:00	296	GCC<->GCT	A<->A	syn	g2015ZJAB1GL001166
scaffold11_102589	A	A	G	A<->G	1900-01-19 18:02:00	158	GGT<->GGC	G<->G	syn	g2015ZJAB1GL001166
scaffold11_102592	A	A	G	A<->G	1900-01-19 15:02:00	157	CTT<->CTC	L<->L	syn	g2015ZJAB1GL001166
scaffold11_102598	T	T	C	T<->C	1900-01-19 09:02:00	155	TCA<->TCG	S<->S	syn	g2015ZJAB1GL001166
scaffold11_102643	A	A	G	A<->G	1900-01-17 12:02:00	140	AAT<->AAC	N<->N	syn	g2015ZJAB1GL001166
scaffold11_102645	T	T	C	T<->C	1900-01-17 10:00:00	140	AAT<->GAT	N<->D	nonsyn	g2015ZJAB1GL001166
scaffold11_102646	A	A	G	A<->G	1900-01-17 09:02:00	139	TAT<->TAC	Y<->Y	syn	g2015ZJAB1GL001166
scaffold11_102652	T	T	C	T<->C	1900-01-17 03:02:00	137	AAA<->AAG	K<->K	syn	g2015ZJAB1GL001166
scaffold11_102688	C	C	G	C<->G	1900-01-15 15:02:00	125	CCG<->CCC	P<->P	syn	g2015ZJAB1GL001166
scaffold11_102700	G	G	C	G<->C	1900-01-15 03:02:00	121	GTC<->GTG	V<->V	syn	g2015ZJAB1GL001166
scaffold11_102805	G	G	C	G<->C	1900-01-10 18:02:00	86	CTC<->CTG	L<->L	syn	g2015ZJAB1GL001166
scaffold11_102807	G	G	A	G<->A	1900-01-10 16:00:00	86	CTC<->TTC	L<->F	nonsyn	g2015ZJAB1GL001166
scaffold11_102811	T	T	C	T<->C	1900-01-10 12:02:00	84	ACA<->ACG	T<->T	syn	g2015ZJAB1GL001166
scaffold11_102817	T	T	G	T<->G	1900-01-10 06:02:00	82	GCA<->GCC	A<->A	syn	g2015ZJAB1GL001166
scaffold11_102820	T	T	C	T<->C	1900-01-10 03:02:00	81	GCA<->GCG	A<->A	syn	g2015ZJAB1GL001166
scaffold11_102838	G	G	A	G<->A	1900-01-09 09:02:00	75	TGC<->TGT	C<->C	syn	g2015ZJAB1GL001166
scaffold11_102844	C	C	T	C<->T	1900-01-09 03:02:00	73	GCG<->GCA	A<->A	syn	g2015ZJAB1GL001166
scaffold11_102859	C	C	T	C<->T	1900-01-08 12:02:00	68	CAG<->CAA	Q<->Q	syn	g2015ZJAB1GL001166
scaffold11_102862	C	C	G	C<->G	1900-01-08 09:02:00	67	TTG<->TTC	L<->F	nonsyn	g2015ZJAB1GL001166
scaffold11_102864	A	A	G	A<->G	1900-01-08 07:00:00	67	TTG<->CTG	L<->L	syn	g2015ZJAB1GL001166
scaffold11_102868	T	T	C	T<->C	1900-01-08 03:02:00	65	CAA<->CAG	Q<->Q	syn	g2015ZJAB1GL001166
scaffold11_102886	T	T	G	T<->G	1900-01-07 09:02:00	59	ACA<->ACC	T<->T	syn	g2015ZJAB1GL001166
scaffold11_102889	G	G	C	G<->C	1900-01-07 06:02:00	58	GGC<->GGG	G<->G	syn	g2015ZJAB1GL001166
scaffold11_102892	C	C	T	C<->T	1900-01-07 03:02:00	57	CCG<->CCA	P<->P	syn	g2015ZJAB1GL001166
scaffold11_102895	C	C	T	C<->T	1900-01-07 00:02:00	56	GTG<->GTA	V<->V	syn	g2015ZJAB1GL001166
scaffold11_102898	C	C	A	C<->A	1900-01-06 21:02:00	55	GTG<->GTT	V<->V	syn	g2015ZJAB1GL001166
scaffold11_102904	A	A	T	A<->T	1900-01-06 15:02:00	53	GCT<->GCA	A<->A	syn	g2015ZJAB1GL001166
scaffold11_102907	C	C	A	C<->A	1900-01-06 12:02:00	52	CTG<->CTT	L<->L	syn	g2015ZJAB1GL001166
scaffold11_102931	G	G	A	G<->A	1900-01-05 12:02:00	44	CGC<->CGT	R<->R	syn	g2015ZJAB1GL001166
scaffold11_102940	G	G	A	G<->A	1900-01-05 03:02:00	41	CGC<->CGT	R<->R	syn	g2015ZJAB1GL001166
scaffold11_102961	G	G	A	G<->A	1900-01-04 06:02:00	34	GAC<->GAT	D<->D	syn	g2015ZJAB1GL001166
scaffold11_102997	T	T	C	T<->C	1900-01-02 18:02:00	22	CAA<->CAG	Q<->Q	syn	g2015ZJAB1GL001166
scaffold11_103220	A	A	T	A<->T	--	--	--	--	--	intergenic
scaffold11_103513	G	G	C	G<->C	1900-02-09 09:02:00	323	GCC<->GCG	A<->A	syn	g2015ZJAB1GL001167
scaffold11_103789	T	T	G	T<->G	1900-01-28 21:02:00	231	TCA<->TCC	S<->S	syn	g2015ZJAB1GL001167
scaffold11_103972	T	T	C	T<->C	1900-01-21 06:02:00	170	TCA<->TCG	S<->S	syn	g2015ZJAB1GL001167
scaffold11_103987	G	G	A	G<->A	1900-01-20 15:02:00	165	TAC<->TAT	Y<->Y	syn	g2015ZJAB1GL001167
scaffold11_104017	A	A	G	A<->G	1900-01-19 09:02:00	155	ACT<->ACC	T<->T	syn	g2015ZJAB1GL001167
scaffold11_104041	C	C	T	C<->T	1900-01-18 09:02:00	147	GCG<->GCA	A<->A	syn	g2015ZJAB1GL001167
scaffold11_104044	T	T	C	T<->C	1900-01-18 06:02:00	146	GCA<->GCG	A<->A	syn	g2015ZJAB1GL001167
scaffold11_104080	T	T	G	T<->G	1900-01-16 18:02:00	134	CGA<->CGC	R<->R	syn	g2015ZJAB1GL001167
scaffold11_104083	A	A	G	A<->G	1900-01-16 15:02:00	133	GAT<->GAC	D<->D	syn	g2015ZJAB1GL001167
scaffold11_104086	G	G	A	G<->A	1900-01-16 12:02:00	132	CGC<->CGT	R<->R	syn	g2015ZJAB1GL001167
scaffold11_104092	T	T	C	T<->C	1900-01-16 06:02:00	130	GTA<->GTG	V<->V	syn	g2015ZJAB1GL001167
scaffold11_104149	A	A	G	A<->G	1900-01-13 21:02:00	111	TGT<->TGC	C<->C	syn	g2015ZJAB1GL001167
scaffold11_104185	C	C	T	C<->T	1900-01-12 09:02:00	99	AAG<->AAA	K<->K	syn	g2015ZJAB1GL001167
scaffold11_104254	T	T	C	T<->C	1900-01-09 12:02:00	76	GCA<->GCG	A<->A	syn	g2015ZJAB1GL001167
scaffold11_104314	G	G	T	G<->T	1900-01-07 00:02:00	56	TCC<->TCA	S<->S	syn	g2015ZJAB1GL001167
scaffold11_104391	C	C	A	C<->A	1900-01-03 19:00:00	31	GCG<->TCG	A<->S	nonsyn	g2015ZJAB1GL001167
scaffold11_104413	G	G	A	G<->A	1900-01-02 21:02:00	23	CAC<->CAT	H<->H	syn	g2015ZJAB1GL001167
scaffold11_104505	A	A	G	A<->G	1900-01-29 12:02:00	236	AAT<->AAC	N<->N	syn	g2015ZJAB1GL001168
scaffold11_104649	G	G	C	G<->C	1900-01-23 12:02:00	188	CTC<->CTG	L<->L	syn	g2015ZJAB1GL001168
scaffold11_104691	T	T	C	T<->C	1900-01-21 18:02:00	174	GGA<->GGG	G<->G	syn	g2015ZJAB1GL001168
scaffold11_104694	C	C	T	C<->T	1900-01-21 15:02:00	173	TTG<->TTA	L<->L	syn	g2015ZJAB1GL001168
scaffold11_104709	C	C	T	C<->T	1900-01-21 00:02:00	168	CAG<->CAA	Q<->Q	syn	g2015ZJAB1GL001168
scaffold11_104730	A	A	G	A<->G	1900-01-20 03:02:00	161	CGT<->CGC	R<->R	syn	g2015ZJAB1GL001168
scaffold11_104778	C	C	T	C<->T	1900-01-18 03:02:00	145	TTG<->TTA	L<->L	syn	g2015ZJAB1GL001168
scaffold11_104787	C	C	T	C<->T	1900-01-17 18:02:00	142	GAG<->GAA	E<->E	syn	g2015ZJAB1GL001168
scaffold11_104796	C	C	G	C<->G	1900-01-17 09:02:00	139	GCG<->GCC	A<->A	syn	g2015ZJAB1GL001168
scaffold11_104805	G	G	C	G<->C	1900-01-17 00:02:00	136	GCC<->GCG	A<->A	syn	g2015ZJAB1GL001168
scaffold11_104961	C	C	A	C<->A	1900-01-10 12:02:00	84	CCG<->CCT	P<->P	syn	g2015ZJAB1GL001168
scaffold11_105102	C	C	T	C<->T	1900-01-04 15:02:00	37	TTG<->TTA	L<->L	syn	g2015ZJAB1GL001168
scaffold11_105105	A	A	G	A<->G	1900-01-04 12:02:00	36	TCT<->TCC	S<->S	syn	g2015ZJAB1GL001168
scaffold11_105108	C	C	T	C<->T	1900-01-04 09:02:00	35	CCG<->CCA	P<->P	syn	g2015ZJAB1GL001168
scaffold11_105289	G	G	A	G<->A	1900-03-07 21:02:00	543	ATC<->ATT	I<->I	syn	g2015ZJAB1GL001169
scaffold11_105385	A	A	C	A<->C	1900-03-03 21:02:00	511	GCT<->GCG	A<->A	syn	g2015ZJAB1GL001169
scaffold11_105433	A	A	G	A<->G	1900-03-01 21:02:00	495	AGT<->AGC	S<->S	syn	g2015ZJAB1GL001169
scaffold11_105448	G	G	C	G<->C	1900-03-01 06:02:00	490	GTC<->GTG	V<->V	syn	g2015ZJAB1GL001169
scaffold11_105454	T	T	C	T<->C	1900-03-01 00:02:00	488	TTA<->TTG	L<->L	syn	g2015ZJAB1GL001169
scaffold11_105457	C	C	T	C<->T	1900-02-28 21:02:00	487	GTG<->GTA	V<->V	syn	g2015ZJAB1GL001169
scaffold11_105463	C	C	T	C<->T	1900-02-28 15:02:00	485	CCG<->CCA	P<->P	syn	g2015ZJAB1GL001169
scaffold11_105475	T	T	C	T<->C	1900-02-28 03:02:00	481	CAA<->CAG	Q<->Q	syn	g2015ZJAB1GL001169
scaffold11_105484	G	G	T	G<->T	1900-02-28 18:02:00	478	ACC<->ACA	T<->T	syn	g2015ZJAB1GL001169
scaffold11_105487	G	G	A	G<->A	1900-02-28 15:02:00	477	ACC<->ACT	T<->T	syn	g2015ZJAB1GL001169
scaffold11_105490	T	T	C	T<->C	1900-02-28 12:02:00	476	GCA<->GCG	A<->A	syn	g2015ZJAB1GL001169
scaffold11_105535	A	A	T	A<->T	1900-02-26 15:02:00	461	ACT<->ACA	T<->T	syn	g2015ZJAB1GL001169
scaffold11_105609	A	A	G	A<->G	1900-02-23 13:00:00	437	TTG<->CTG	L<->L	syn	g2015ZJAB1GL001169
scaffold11_105655	T	T	C	T<->C	1900-02-21 15:02:00	421	GCA<->GCG	A<->A	syn	g2015ZJAB1GL001169
scaffold11_105706	C	C	T	C<->T	1900-02-19 12:02:00	404	GAG<->GAA	E<->E	syn	g2015ZJAB1GL001169
scaffold11_109162	C	C	T	C<->T	1900-02-25 18:02:00	454	GTG<->GTA	V<->V	syn	g2015ZJAB1GL001171
scaffold11_109163	A	A	G	A<->G	1900-02-25 17:01:00	454	GTG<->GCG	V<->A	nonsyn	g2015ZJAB1GL001171
scaffold11_109188	G	G	A	G<->A	1900-02-24 16:00:00	446	CTA<->TTA	L<->L	syn	g2015ZJAB1GL001171
scaffold11_109189	T	T	C	T<->C	1900-02-24 15:02:00	445	AAA<->AAG	K<->K	syn	g2015ZJAB1GL001171
scaffold11_109195	T	T	C	T<->C	1900-02-24 09:02:00	443	AAA<->AAG	K<->K	syn	g2015ZJAB1GL001171
scaffold11_109204	T	T	C	T<->C	1900-02-24 00:02:00	440	GAA<->GAG	E<->E	syn	g2015ZJAB1GL001171
scaffold11_109212	A	A	G	A<->G	1900-02-23 16:00:00	438	TTG<->CTG	L<->L	syn	g2015ZJAB1GL001171
scaffold11_109234	T	T	C	T<->C	1900-02-22 18:02:00	430	CAA<->CAG	Q<->Q	syn	g2015ZJAB1GL001171
scaffold11_109237	T	T	C	T<->C	1900-02-22 15:02:00	429	AAA<->AAG	K<->K	syn	g2015ZJAB1GL001171
scaffold11_109240	G	G	A	G<->A	1900-02-22 12:02:00	428	GGC<->GGT	G<->G	syn	g2015ZJAB1GL001171
scaffold11_109246	T	T	A	T<->A	1900-02-22 06:02:00	426	CGA<->CGT	R<->R	syn	g2015ZJAB1GL001171
scaffold11_109249	G	G	A	G<->A	1900-02-22 03:02:00	425	GAC<->GAT	D<->D	syn	g2015ZJAB1GL001171
scaffold11_109255	A	A	G	A<->G	1900-02-21 21:02:00	423	AAT<->AAC	N<->N	syn	g2015ZJAB1GL001171
scaffold11_109264	T	T	A	T<->A	1900-02-21 12:02:00	420	CCA<->CCT	P<->P	syn	g2015ZJAB1GL001171
scaffold11_109276	G	G	A	G<->A	1900-02-21 00:02:00	416	GTC<->GTT	V<->V	syn	g2015ZJAB1GL001171
scaffold11_109285	T	T	C	T<->C	1900-02-20 15:02:00	413	GCA<->GCG	A<->A	syn	g2015ZJAB1GL001171
scaffold11_109307	A	A	T	A<->T	1900-02-19 17:01:00	406	CTA<->CAA	L<->Q	nonsyn	g2015ZJAB1GL001171
scaffold11_109312	A	A	G	A<->G	1900-02-19 12:02:00	404	AAT<->AAC	N<->N	syn	g2015ZJAB1GL001171
scaffold11_109320	T	T	C	T<->C	1900-02-19 04:00:00	402	AAA<->GAA	K<->E	nonsyn	g2015ZJAB1GL001171
scaffold11_109336	T	T	C	T<->C	1900-02-18 12:02:00	396	TCA<->TCG	S<->S	syn	g2015ZJAB1GL001171
scaffold11_109360	C	C	G	C<->G	1900-02-17 12:02:00	388	ACG<->ACC	T<->T	syn	g2015ZJAB1GL001171
scaffold11_109362	T	T	C	T<->C	1900-02-17 10:00:00	388	ACG<->GCG	T<->A	nonsyn	g2015ZJAB1GL001171
scaffold11_109366	A	A	C	A<->C	1900-02-17 06:02:00	386	GGT<->GGG	G<->G	syn	g2015ZJAB1GL001171
scaffold11_109375	A	A	G	A<->G	1900-02-16 21:02:00	383	AAT<->AAC	N<->N	syn	g2015ZJAB1GL001171
scaffold11_109380	C	C	A	C<->A	1900-02-16 16:00:00	382	GTT<->TTT	V<->F	nonsyn	g2015ZJAB1GL001171
scaffold11_109381	C	C	A	C<->A	1900-02-16 15:02:00	381	GTG<->GTT	V<->V	syn	g2015ZJAB1GL001171
scaffold11_109385	T	T	G	T<->G	1900-02-16 11:01:00	380	AAA<->ACA	K<->T	nonsyn	g2015ZJAB1GL001171
scaffold11_109387	C	C	A	C<->A	1900-02-16 09:02:00	379	GGG<->GGT	G<->G	syn	g2015ZJAB1GL001171
scaffold11_109388	C	C	G	C<->G	1900-02-16 08:01:00	379	GGG<->GCG	G<->A	nonsyn	g2015ZJAB1GL001171
scaffold11_109389	C	C	A	C<->A	1900-02-16 07:00:00	379	GGG<->TGG	G<->W	nonsyn	g2015ZJAB1GL001171
scaffold11_109390	A	A	T	A<->T	1900-02-16 06:02:00	378	CTT<->CTA	L<->L	syn	g2015ZJAB1GL001171
scaffold11_109391	A	A	C	A<->C	1900-02-16 05:01:00	378	CTT<->CGT	L<->R	nonsyn	g2015ZJAB1GL001171
scaffold11_109401	T	T	G	T<->G	1900-02-15 19:00:00	375	AAA<->CAA	K<->Q	nonsyn	g2015ZJAB1GL001171
scaffold11_109402	A	A	G	A<->G	1900-02-15 18:02:00	374	GCT<->GCC	A<->A	syn	g2015ZJAB1GL001171
scaffold11_109420	C	C	T	C<->T	1900-02-15 00:02:00	368	TCG<->TCA	S<->S	syn	g2015ZJAB1GL001171
scaffold11_109432	C	C	A	C<->A	1900-02-14 12:02:00	364	GAG<->GAT	E<->D	nonsyn	g2015ZJAB1GL001171
scaffold11_109435	A	A	G	A<->G	1900-02-14 09:02:00	363	TTT<->TTC	F<->F	syn	g2015ZJAB1GL001171
scaffold11_109438	T	T	G	T<->G	1900-02-14 06:02:00	362	GGA<->GGC	G<->G	syn	g2015ZJAB1GL001171
scaffold11_109462	A	A	C	A<->C	1900-02-13 06:02:00	354	CGT<->CGG	R<->R	syn	g2015ZJAB1GL001171
scaffold11_109474	G	G	A	G<->A	1900-02-12 18:02:00	350	TAC<->TAT	Y<->Y	syn	g2015ZJAB1GL001171
scaffold11_109477	A	A	T	A<->T	1900-02-12 15:02:00	349	AGT<->AGA	S<->R	nonsyn	g2015ZJAB1GL001171
scaffold11_109479	T	T	C	T<->C	1900-02-12 13:00:00	349	AGT<->GGT	S<->G	nonsyn	g2015ZJAB1GL001171
scaffold11_109483	A	A	G	A<->G	1900-02-12 09:02:00	347	AAT<->AAC	N<->N	syn	g2015ZJAB1GL001171
scaffold11_109500	A	A	T	A<->T	1900-02-11 16:00:00	342	TTT<->ATT	F<->I	nonsyn	g2015ZJAB1GL001171
scaffold11_109501	T	T	C	T<->C	1900-02-11 15:02:00	341	ACA<->ACG	T<->T	syn	g2015ZJAB1GL001171
scaffold11_109507	A	A	G	A<->G	1900-02-11 09:02:00	339	TAT<->TAC	Y<->Y	syn	g2015ZJAB1GL001171
scaffold11_109519	A	A	G	A<->G	1900-02-10 21:02:00	335	AAT<->AAC	N<->N	syn	g2015ZJAB1GL001171
scaffold11_109534	T	T	C	T<->C	1900-02-10 06:02:00	330	CTA<->CTG	L<->L	syn	g2015ZJAB1GL001171
scaffold11_109552	C	C	T	C<->T	1900-02-09 12:02:00	324	AAG<->AAA	K<->K	syn	g2015ZJAB1GL001171
scaffold11_109555	T	T	C	T<->C	1900-02-09 09:02:00	323	CTA<->CTG	L<->L	syn	g2015ZJAB1GL001171
scaffold11_109557	G	G	A	G<->A	1900-02-09 07:00:00	323	CTA<->TTA	L<->L	syn	g2015ZJAB1GL001171
scaffold11_109561	A	A	G	A<->G	1900-02-09 03:02:00	321	TCT<->TCC	S<->S	syn	g2015ZJAB1GL001171
scaffold11_109564	A	A	G	A<->G	1900-02-09 00:02:00	320	GTT<->GTC	V<->V	syn	g2015ZJAB1GL001171
scaffold11_109576	T	T	C	T<->C	1900-02-08 12:02:00	316	GAA<->GAG	E<->E	syn	g2015ZJAB1GL001171
scaffold11_109597	A	A	G	A<->G	1900-02-07 15:02:00	309	AAT<->AAC	N<->N	syn	g2015ZJAB1GL001171
scaffold11_109621	C	C	T	C<->T	1900-02-06 15:02:00	301	GAG<->GAA	E<->E	syn	g2015ZJAB1GL001171
scaffold11_109624	G	G	A	G<->A	1900-02-06 12:02:00	300	GTC<->GTT	V<->V	syn	g2015ZJAB1GL001171
scaffold11_109633	C	C	A	C<->A	1900-02-06 03:02:00	297	ACG<->ACT	T<->T	syn	g2015ZJAB1GL001171
scaffold11_109642	A	A	T	A<->T	1900-02-05 18:02:00	294	GGT<->GGA	G<->G	syn	g2015ZJAB1GL001171
scaffold11_109654	T	T	A	T<->A	1900-02-05 06:02:00	290	TCA<->TCT	S<->S	syn	g2015ZJAB1GL001171
scaffold11_109659	A	A	G	A<->G	1900-02-05 01:00:00	289	TTG<->CTG	L<->L	syn	g2015ZJAB1GL001171
scaffold11_109663	G	G	A	G<->A	1900-02-04 21:02:00	287	AAC<->AAT	N<->N	syn	g2015ZJAB1GL001171
scaffold11_109669	A	A	G	A<->G	1900-02-04 15:02:00	285	GTT<->GTC	V<->V	syn	g2015ZJAB1GL001171
scaffold11_109672	T	T	C	T<->C	1900-02-04 12:02:00	284	CAA<->CAG	Q<->Q	syn	g2015ZJAB1GL001171
scaffold11_109681	G	G	A	G<->A	1900-02-04 03:02:00	281	TAC<->TAT	Y<->Y	syn	g2015ZJAB1GL001171
scaffold11_109683	A	A	G	A<->G	1900-02-04 01:00:00	281	TAC<->CAC	Y<->H	nonsyn	g2015ZJAB1GL001171
scaffold11_109695	A	A	G	A<->G	1900-02-03 13:00:00	277	TTA<->CTA	L<->L	syn	g2015ZJAB1GL001171
scaffold11_109699	A	A	G	A<->G	1900-02-03 09:02:00	275	GAT<->GAC	D<->D	syn	g2015ZJAB1GL001171
scaffold11_109705	A	A	T	A<->T	1900-02-03 03:02:00	273	CCT<->CCA	P<->P	syn	g2015ZJAB1GL001171
scaffold11_109711	T	T	A	T<->A	1900-02-02 21:02:00	271	GGA<->GGT	G<->G	syn	g2015ZJAB1GL001171
scaffold11_109717	T	T	A	T<->A	1900-02-02 15:02:00	269	GAA<->GAT	E<->D	nonsyn	g2015ZJAB1GL001171
scaffold11_109732	G	G	A	G<->A	1900-02-02 00:02:00	264	GAC<->GAT	D<->D	syn	g2015ZJAB1GL001171
scaffold11_109753	A	A	C	A<->C	1900-02-01 03:02:00	257	GTT<->GTG	V<->V	syn	g2015ZJAB1GL001171
scaffold11_109756	A	A	G	A<->G	1900-02-01 00:02:00	256	ATT<->ATC	I<->I	syn	g2015ZJAB1GL001171
scaffold11_109761	T	T	C	T<->C	1900-01-31 19:00:00	255	ATT<->GTT	I<->V	nonsyn	g2015ZJAB1GL001171
scaffold11_109765	A	A	G	A<->G	1900-01-31 15:02:00	253	AAT<->AAC	N<->N	syn	g2015ZJAB1GL001171
scaffold11_109777	T	T	C	T<->C	1900-01-31 03:02:00	249	AGA<->AGG	R<->R	syn	g2015ZJAB1GL001171
scaffold11_109778	C	C	T	C<->T	1900-01-31 02:01:00	249	AGA<->AAA	R<->K	nonsyn	g2015ZJAB1GL001171
scaffold11_109786	C	C	G	C<->G	1900-01-30 18:02:00	246	AAG<->AAC	K<->N	nonsyn	g2015ZJAB1GL001171
scaffold11_109788	T	T	C	T<->C	1900-01-30 16:00:00	246	AAG<->GAG	K<->E	nonsyn	g2015ZJAB1GL001171
scaffold11_109789	T	T	G	T<->G	1900-01-30 15:02:00	245	GAA<->GAC	E<->D	nonsyn	g2015ZJAB1GL001171
scaffold11_109797	G	G	A	G<->A	1900-01-30 07:00:00	243	CCT<->TCT	P<->S	nonsyn	g2015ZJAB1GL001171
scaffold11_109815	G	G	C	G<->C	1900-01-29 13:00:00	237	CAA<->GAA	Q<->E	nonsyn	g2015ZJAB1GL001171
scaffold11_109825	T	T	C	T<->C	1900-01-29 03:02:00	233	CAA<->CAG	Q<->Q	syn	g2015ZJAB1GL001171
scaffold11_109831	C	C	T	C<->T	1900-01-28 21:02:00	231	ATG<->ATA	M<->I	nonsyn	g2015ZJAB1GL001171
scaffold11_109834	A	A	C	A<->C	1900-01-28 18:02:00	230	GGT<->GGG	G<->G	syn	g2015ZJAB1GL001171
scaffold11_109835	C	C	T	C<->T	1900-01-28 17:01:00	230	GGT<->GAT	G<->D	nonsyn	g2015ZJAB1GL001171
scaffold11_109846	C	C	T	C<->T	1900-01-28 06:02:00	226	ATG<->ATA	M<->I	nonsyn	g2015ZJAB1GL001171
scaffold11_109848	T	T	C	T<->C	1900-01-28 04:00:00	226	ATG<->GTG	M<->V	nonsyn	g2015ZJAB1GL001171
scaffold11_109852	C	C	A	C<->A	1900-01-28 00:02:00	224	CGG<->CGT	R<->R	syn	g2015ZJAB1GL001171
scaffold11_109855	A	A	G	A<->G	1900-01-27 21:02:00	223	AAT<->AAC	N<->N	syn	g2015ZJAB1GL001171
scaffold11_109864	C	C	T	C<->T	1900-01-27 12:02:00	220	TTG<->TTA	L<->L	syn	g2015ZJAB1GL001171
scaffold11_109867	T	T	A	T<->A	1900-01-27 09:02:00	219	GTA<->GTT	V<->V	syn	g2015ZJAB1GL001171
scaffold11_109873	T	T	G	T<->G	1900-01-27 03:02:00	217	ACA<->ACC	T<->T	syn	g2015ZJAB1GL001171
scaffold11_109882	G	G	A	G<->A	1900-01-26 18:02:00	214	GAC<->GAT	D<->D	syn	g2015ZJAB1GL001171
scaffold11_109891	T	T	C	T<->C	1900-01-26 09:02:00	211	AAA<->AAG	K<->K	syn	g2015ZJAB1GL001171
scaffold11_109897	A	A	T	A<->T	1900-01-26 03:02:00	209	GTT<->GTA	V<->V	syn	g2015ZJAB1GL001171
scaffold11_109900	A	A	G	A<->G	1900-01-26 00:02:00	208	TAT<->TAC	Y<->Y	syn	g2015ZJAB1GL001171
scaffold11_109906	G	G	A	G<->A	1900-01-25 18:02:00	206	ACC<->ACT	T<->T	syn	g2015ZJAB1GL001171
scaffold11_109909	T	T	C	T<->C	1900-01-25 15:02:00	205	TTA<->TTG	L<->L	syn	g2015ZJAB1GL001171
scaffold11_109911	A	A	C	A<->C	1900-01-25 13:00:00	205	TTA<->GTA	L<->V	nonsyn	g2015ZJAB1GL001171
scaffold11_109921	C	C	A	C<->A	1900-01-25 03:02:00	201	GAG<->GAT	E<->D	nonsyn	g2015ZJAB1GL001171
scaffold11_109924	C	C	T	C<->T	1900-01-25 00:02:00	200	CAG<->CAA	Q<->Q	syn	g2015ZJAB1GL001171
scaffold11_109930	T	T	C	T<->C	1900-01-24 18:02:00	198	AAA<->AAG	K<->K	syn	g2015ZJAB1GL001171
scaffold11_109936	A	A	G	A<->G	1900-01-24 12:02:00	196	TAT<->TAC	Y<->Y	syn	g2015ZJAB1GL001171
scaffold11_109942	T	T	A	T<->A	1900-01-24 06:02:00	194	GGA<->GGT	G<->G	syn	g2015ZJAB1GL001171
scaffold11_109947	T	T	C	T<->C	1900-01-24 01:00:00	193	ATT<->GTT	I<->V	nonsyn	g2015ZJAB1GL001171
scaffold11_109951	G	G	A	G<->A	1900-01-23 21:02:00	191	GAC<->GAT	D<->D	syn	g2015ZJAB1GL001171
scaffold11_109972	C	C	T	C<->T	1900-01-23 00:02:00	184	GAG<->GAA	E<->E	syn	g2015ZJAB1GL001171
scaffold11_109978	T	T	C	T<->C	1900-01-22 18:02:00	182	TTA<->TTG	L<->L	syn	g2015ZJAB1GL001171
scaffold11_109981	A	A	G	A<->G	1900-01-22 15:02:00	181	AGT<->AGC	S<->S	syn	g2015ZJAB1GL001171
scaffold11_109984	T	T	A	T<->A	1900-01-22 12:02:00	180	GCA<->GCT	A<->A	syn	g2015ZJAB1GL001171
scaffold11_109996	G	G	A	G<->A	1900-01-22 00:02:00	176	CCC<->CCT	P<->P	syn	g2015ZJAB1GL001171
scaffold11_110002	A	A	T	A<->T	1900-01-21 18:02:00	174	AAT<->AAA	N<->K	nonsyn	g2015ZJAB1GL001171
scaffold11_110003	T	T	C	T<->C	1900-01-21 17:01:00	174	AAT<->AGT	N<->S	nonsyn	g2015ZJAB1GL001171
scaffold11_110011	G	G	A	G<->A	1900-01-21 09:02:00	171	TTC<->TTT	F<->F	syn	g2015ZJAB1GL001171
scaffold11_110020	C	C	G	C<->G	1900-01-21 00:02:00	168	GGG<->GGC	G<->G	syn	g2015ZJAB1GL001171
scaffold11_110029	A	A	G	A<->G	1900-01-20 15:02:00	165	AAT<->AAC	N<->N	syn	g2015ZJAB1GL001171
scaffold11_110032	T	T	C	T<->C	1900-01-20 12:02:00	164	AAA<->AAG	K<->K	syn	g2015ZJAB1GL001171
scaffold11_110033	T	T	C	T<->C	1900-01-20 11:01:00	164	AAA<->AGA	K<->R	nonsyn	g2015ZJAB1GL001171
scaffold11_110050	G	G	A	G<->A	1900-01-19 18:02:00	158	ATC<->ATT	I<->I	syn	g2015ZJAB1GL001171
scaffold11_110056	G	G	A	G<->A	1900-01-19 12:02:00	156	GGC<->GGT	G<->G	syn	g2015ZJAB1GL001171
scaffold11_110064	C	C	T	C<->T	1900-01-19 04:00:00	154	GGT<->AGT	G<->S	nonsyn	g2015ZJAB1GL001171
scaffold11_110065	A	A	G	A<->G	1900-01-19 03:02:00	153	CTT<->CTC	L<->L	syn	g2015ZJAB1GL001171
scaffold11_110067	G	G	T	G<->T	1900-01-19 01:00:00	153	CTT<->ATT	L<->I	nonsyn	g2015ZJAB1GL001171
scaffold11_110070	A	A	G	A<->G	1900-01-18 22:00:00	152	TTA<->CTA	L<->L	syn	g2015ZJAB1GL001171
scaffold11_110077	A	A	G	A<->G	1900-01-18 15:02:00	149	ATT<->ATC	I<->I	syn	g2015ZJAB1GL001171
scaffold11_110082	C	C	T	C<->T	1900-01-18 10:00:00	148	GTT<->ATT	V<->I	nonsyn	g2015ZJAB1GL001171
scaffold11_110083	A	A	G	A<->G	1900-01-18 09:02:00	147	ATT<->ATC	I<->I	syn	g2015ZJAB1GL001171
scaffold11_110089	G	G	A	G<->A	1900-01-18 03:02:00	145	CCC<->CCT	P<->P	syn	g2015ZJAB1GL001171
scaffold11_110092	A	A	G	A<->G	1900-01-18 00:02:00	144	GTT<->GTC	V<->V	syn	g2015ZJAB1GL001171
scaffold11_110099	A	A	G	A<->G	1900-01-17 17:01:00	142	ATC<->ACC	I<->T	nonsyn	g2015ZJAB1GL001171
scaffold11_110116	G	G	A	G<->A	1900-01-17 00:02:00	136	AGC<->AGT	S<->S	syn	g2015ZJAB1GL001171
scaffold11_110130	T	T	G	T<->G	1900-01-16 10:00:00	132	ATA<->CTA	I<->L	nonsyn	g2015ZJAB1GL001171
scaffold11_110134	G	G	A	G<->A	1900-01-16 06:02:00	130	ATC<->ATT	I<->I	syn	g2015ZJAB1GL001171
scaffold11_110137	C	C	T	C<->T	1900-01-16 03:02:00	129	CTG<->CTA	L<->L	syn	g2015ZJAB1GL001171
scaffold11_110139	G	G	A	G<->A	1900-01-16 01:00:00	129	CTG<->TTG	L<->L	syn	g2015ZJAB1GL001171
scaffold11_110140	C	C	A	C<->A	1900-01-16 00:02:00	128	CTG<->CTT	L<->L	syn	g2015ZJAB1GL001171
scaffold11_110145	C	C	T	C<->T	1900-01-15 19:00:00	127	GTA<->ATA	V<->I	nonsyn	g2015ZJAB1GL001171
scaffold11_110146	A	A	G	A<->G	1900-01-15 18:02:00	126	ATT<->ATC	I<->I	syn	g2015ZJAB1GL001171
scaffold11_110161	T	T	A	T<->A	1900-01-15 03:02:00	121	GTA<->GTT	V<->V	syn	g2015ZJAB1GL001171
scaffold11_110163	C	C	T	C<->T	1900-01-15 01:00:00	121	GTA<->ATA	V<->I	nonsyn	g2015ZJAB1GL001171
scaffold11_110164	C	C	A	C<->A	1900-01-15 00:02:00	120	CTG<->CTT	L<->L	syn	g2015ZJAB1GL001171
scaffold11_110188	A	A	G	A<->G	1900-01-14 00:02:00	112	CAT<->CAC	H<->H	syn	g2015ZJAB1GL001171
scaffold11_110200	T	T	G	T<->G	1900-01-13 12:02:00	108	GCA<->GCC	A<->A	syn	g2015ZJAB1GL001171
scaffold11_110203	C	C	T	C<->T	1900-01-13 09:02:00	107	AAG<->AAA	K<->K	syn	g2015ZJAB1GL001171
scaffold11_110209	G	G	T	G<->T	1900-01-13 03:02:00	105	GCC<->GCA	A<->A	syn	g2015ZJAB1GL001171
scaffold11_110248	A	A	G	A<->G	1900-01-11 12:02:00	92	AGT<->AGC	S<->S	syn	g2015ZJAB1GL001171
scaffold11_110260	T	T	C	T<->C	1900-01-11 00:02:00	88	CAA<->CAG	Q<->Q	syn	g2015ZJAB1GL001171
scaffold11_110293	A	A	T	A<->T	1900-01-09 15:02:00	77	ATT<->ATA	I<->I	syn	g2015ZJAB1GL001171
scaffold11_110308	A	A	G	A<->G	1900-01-09 00:02:00	72	AGT<->AGC	S<->S	syn	g2015ZJAB1GL001171
scaffold11_110319	G	G	T	G<->T	1900-01-08 13:00:00	69	CTT<->ATT	L<->I	nonsyn	g2015ZJAB1GL001171
scaffold11_110320	A	A	T	A<->T	1900-01-08 12:02:00	68	GCT<->GCA	A<->A	syn	g2015ZJAB1GL001171
scaffold11_110323	G	G	A	G<->A	1900-01-08 09:02:00	67	ACC<->ACT	T<->T	syn	g2015ZJAB1GL001171
scaffold11_110325	T	T	C	T<->C	1900-01-08 07:00:00	67	ACC<->GCC	T<->A	nonsyn	g2015ZJAB1GL001171
scaffold11_110329	C	C	T	C<->T	1900-01-08 03:02:00	65	AAG<->AAA	K<->K	syn	g2015ZJAB1GL001171
scaffold11_110341	T	T	C	T<->C	1900-01-07 15:02:00	61	GTA<->GTG	V<->V	syn	g2015ZJAB1GL001171
scaffold11_110362	G	G	T	G<->T	1900-01-06 18:02:00	54	GTC<->GTA	V<->V	syn	g2015ZJAB1GL001171
scaffold11_110365	A	A	C	A<->C	1900-01-06 15:02:00	53	GCT<->GCG	A<->A	syn	g2015ZJAB1GL001171
scaffold11_110368	A	A	G	A<->G	1900-01-06 12:02:00	52	TAT<->TAC	Y<->Y	syn	g2015ZJAB1GL001171
scaffold11_110377	G	G	A	G<->A	1900-01-06 03:02:00	49	CTC<->CTT	L<->L	syn	g2015ZJAB1GL001171
scaffold11_110395	T	T	C	T<->C	1900-01-05 09:02:00	43	AAA<->AAG	K<->K	syn	g2015ZJAB1GL001171
scaffold11_110407	T	T	C	T<->C	1900-01-04 21:02:00	39	TTA<->TTG	L<->L	syn	g2015ZJAB1GL001171
scaffold11_110414	C	C	G	C<->G	1900-01-04 14:01:00	37	AGC<->ACC	S<->T	nonsyn	g2015ZJAB1GL001171
scaffold11_110426	A	A	G	A<->G	1900-01-04 02:01:00	33	GTT<->GCT	V<->A	nonsyn	g2015ZJAB1GL001171
scaffold11_110434	C	C	T	C<->T	1900-01-03 18:02:00	30	CTG<->CTA	L<->L	syn	g2015ZJAB1GL001171
scaffold11_110436	G	G	A	G<->A	1900-01-03 16:00:00	30	CTG<->TTG	L<->L	syn	g2015ZJAB1GL001171
scaffold11_110437	G	G	A	G<->A	1900-01-03 15:02:00	29	AAC<->AAT	N<->N	syn	g2015ZJAB1GL001171
scaffold11_110443	A	A	G	A<->G	1900-01-03 09:02:00	27	GAT<->GAC	D<->D	syn	g2015ZJAB1GL001171
scaffold11_110455	G	G	A	G<->A	1900-01-02 21:02:00	23	TAC<->TAT	Y<->Y	syn	g2015ZJAB1GL001171
scaffold11_110460	C	C	T	C<->T	1900-01-02 16:00:00	22	GTA<->ATA	V<->I	nonsyn	g2015ZJAB1GL001171
scaffold11_110467	G	G	A	G<->A	1900-01-02 09:02:00	19	TGC<->TGT	C<->C	syn	g2015ZJAB1GL001171
scaffold11_110473	G	G	A	G<->A	1900-01-02 03:02:00	17	TCC<->TCT	S<->S	syn	g2015ZJAB1GL001171
scaffold11_110494	A	A	G	A<->G	1900-01-01 06:02:00	10	TTT<->TTC	F<->F	syn	g2015ZJAB1GL001171
scaffold11_110527	G	G	T	G<->T	--	--	--	--	--	intergenic
scaffold11_110528	A	A	G	A<->G	--	--	--	--	--	intergenic
scaffold11_110545	A	A	G	A<->G	--	--	--	--	--	intergenic
scaffold11_110547	G	G	A	G<->A	--	--	--	--	--	intergenic
scaffold11_14973	T	T	C	T<->C	1900-02-17 06:02:00	386	GAA<->GAG	E<->E	syn	g2015ZJAB1GL001088
scaffold11_15867	G	G	A	G<->A	1900-01-11 00:02:00	88	GAC<->GAT	D<->D	syn	g2015ZJAB1GL001088
scaffold11_17276	G	G	A	G<->A	1900-02-26 09:02:00	459	GAC<->GAT	D<->D	syn	g2015ZJAB1GL001090
scaffold11_17471	G	G	A	G<->A	1900-02-18 06:02:00	394	ATC<->ATT	I<->I	syn	g2015ZJAB1GL001090
scaffold11_17567	A	A	G	A<->G	1900-02-14 06:02:00	362	AAT<->AAC	N<->N	syn	g2015ZJAB1GL001090
scaffold11_17630	G	G	A	G<->A	1900-02-11 15:02:00	341	TTC<->TTT	F<->F	syn	g2015ZJAB1GL001090
scaffold11_17669	C	C	T	C<->T	1900-02-10 00:02:00	328	TTG<->TTA	L<->L	syn	g2015ZJAB1GL001090
scaffold11_17861	C	C	T	C<->T	1900-02-02 00:02:00	264	TTG<->TTA	L<->L	syn	g2015ZJAB1GL001090
scaffold11_17885	A	A	G	A<->G	1900-02-01 00:02:00	256	GAT<->GAC	D<->D	syn	g2015ZJAB1GL001090
scaffold11_20720	T	T	C	T<->C	1900-01-10 03:02:00	81	AAA<->AAG	K<->K	syn	g2015ZJAB1GL001094
scaffold11_21274	A	A	C	A<->C	1900-01-08 00:02:00	64	ACT<->ACG	T<->T	syn	g2015ZJAB1GL001095
scaffold11_21665	G	G	A	G<->A	1900-01-30 00:02:00	240	ACC<->ACT	T<->T	syn	g2015ZJAB1GL001096
scaffold11_21741	G	G	A	G<->A	1900-01-26 20:01:00	215	ACC<->ATC	T<->I	nonsyn	g2015ZJAB1GL001096
scaffold11_21788	A	A	T	A<->T	1900-01-24 21:02:00	199	GCT<->GCA	A<->A	syn	g2015ZJAB1GL001096
scaffold11_22220	T	T	C	T<->C	1900-01-06 21:02:00	55	TTA<->TTG	L<->L	syn	g2015ZJAB1GL001096
scaffold11_22709	T	T	C	T<->C	1900-01-04 00:02:00	32	GGT<->GGC	G<->G	syn	g2015ZJAB1GL001097
scaffold11_22817	C	C	A	C<->A	1900-01-08 12:02:00	68	CGC<->CGA	R<->R	syn	g2015ZJAB1GL001097
scaffold11_22904	T	T	C	T<->C	1900-01-12 03:02:00	97	TAT<->TAC	Y<->Y	syn	g2015ZJAB1GL001097
scaffold11_23096	T	T	C	T<->C	1900-01-20 03:02:00	161	CGT<->CGC	R<->R	syn	g2015ZJAB1GL001097
scaffold11_23096	T	T	C	T<->C	1900-01-01 01:00:00	9	TTA<->CTA	L<->L	syn	g2015ZJAB1GL001098
scaffold11_23107	A	A	T	A<->T	1900-01-01 12:02:00	12	GTA<->GTT	V<->V	syn	g2015ZJAB1GL001098
scaffold11_23212	C	C	T	C<->T	1900-01-05 21:02:00	47	CCC<->CCT	P<->P	syn	g2015ZJAB1GL001098
scaffold11_23374	T	T	G	T<->G	1900-01-12 15:02:00	101	CTT<->CTG	L<->L	syn	g2015ZJAB1GL001098
scaffold11_23488	C	C	A	C<->A	1900-01-17 09:02:00	139	CTC<->CTA	L<->L	syn	g2015ZJAB1GL001098
scaffold11_23533	A	A	G	A<->G	1900-01-19 06:02:00	154	GAA<->GAG	E<->E	syn	g2015ZJAB1GL001098
scaffold11_23536	C	C	T	C<->T	1900-01-19 09:02:00	155	CCC<->CCT	P<->P	syn	g2015ZJAB1GL001098
scaffold11_23599	G	G	A	G<->A	1900-01-22 00:02:00	176	GAG<->GAA	E<->E	syn	g2015ZJAB1GL001098
scaffold11_23614	T	T	C	T<->C	1900-01-22 15:02:00	181	GCT<->GCC	A<->A	syn	g2015ZJAB1GL001098
scaffold11_23671	C	C	T	C<->T	1900-01-25 00:02:00	200	GTC<->GTT	V<->V	syn	g2015ZJAB1GL001098
scaffold11_23722	G	G	A	G<->A	1900-01-27 03:02:00	217	CAG<->CAA	Q<->Q	syn	g2015ZJAB1GL001098
scaffold11_23806	T	T	A	T<->A	1900-01-30 15:02:00	245	GCT<->GCA	A<->A	syn	g2015ZJAB1GL001098
scaffold11_24007	T	T	G	T<->G	1900-01-06 00:02:00	48	GGT<->GGG	G<->G	syn	g2015ZJAB1GL001099
scaffold11_24085	G	G	A	G<->A	1900-01-09 06:02:00	74	TTG<->TTA	L<->L	syn	g2015ZJAB1GL001099
scaffold11_24112	A	A	G	A<->G	1900-01-10 09:02:00	83	CCA<->CCG	P<->P	syn	g2015ZJAB1GL001099
scaffold11_24229	A	A	G	A<->G	1900-01-15 06:02:00	122	CTA<->CTG	L<->L	syn	g2015ZJAB1GL001099
scaffold11_24238	T	T	C	T<->C	1900-01-15 15:02:00	125	GAT<->GAC	D<->D	syn	g2015ZJAB1GL001099
scaffold11_24247	C	C	T	C<->T	1900-01-16 00:02:00	128	GAC<->GAT	D<->D	syn	g2015ZJAB1GL001099
scaffold11_24250	A	A	G	A<->G	1900-01-16 03:02:00	129	CTA<->CTG	L<->L	syn	g2015ZJAB1GL001099
scaffold11_24254	G	G	A	G<->A	1900-01-16 07:00:00	131	GTT<->ATT	V<->I	nonsyn	g2015ZJAB1GL001099
scaffold11_24259	C	C	T	C<->T	1900-01-16 12:02:00	132	TTC<->TTT	F<->F	syn	g2015ZJAB1GL001099
scaffold11_24283	G	G	C	G<->C	1900-01-17 12:02:00	140	CTG<->CTC	L<->L	syn	g2015ZJAB1GL001099
scaffold11_24286	A	A	C	A<->C	1900-01-17 15:02:00	141	GCA<->GCC	A<->A	syn	g2015ZJAB1GL001099
scaffold11_24297	G	G	A	G<->A	1900-01-18 02:01:00	145	CGC<->CAC	R<->H	nonsyn	g2015ZJAB1GL001099
scaffold11_24300	T	T	A	T<->A	1900-01-18 05:01:00	146	TTT<->TAT	F<->Y	nonsyn	g2015ZJAB1GL001099
scaffold11_24307	G	G	A	G<->A	1900-01-18 12:02:00	148	CAG<->CAA	Q<->Q	syn	g2015ZJAB1GL001099
scaffold11_24310	T	T	A	T<->A	1900-01-18 15:02:00	149	CCT<->CCA	P<->P	syn	g2015ZJAB1GL001099
scaffold11_24334	G	G	A	G<->A	1900-01-19 15:02:00	157	CCG<->CCA	P<->P	syn	g2015ZJAB1GL001099
scaffold11_24337	T	T	C	T<->C	1900-01-19 18:02:00	158	GAT<->GAC	D<->D	syn	g2015ZJAB1GL001099
scaffold11_24373	A	A	G	A<->G	1900-01-21 06:02:00	170	CAA<->CAG	Q<->Q	syn	g2015ZJAB1GL001099
scaffold11_24392	T	T	C	T<->C	1900-01-22 01:00:00	177	TTA<->CTA	L<->L	syn	g2015ZJAB1GL001099
scaffold11_24394	A	A	G	A<->G	1900-01-22 03:02:00	177	TTA<->TTG	L<->L	syn	g2015ZJAB1GL001099
scaffold11_24413	C	C	T	C<->T	1900-01-22 22:00:00	184	CTA<->TTA	L<->L	syn	g2015ZJAB1GL001099
scaffold11_24469	A	A	G	A<->G	1900-01-25 06:02:00	202	GCA<->GCG	A<->A	syn	g2015ZJAB1GL001099
scaffold11_24482	T	T	C	T<->C	1900-01-25 19:00:00	207	TTA<->CTA	L<->L	syn	g2015ZJAB1GL001099
scaffold11_24589	T	T	C	T<->C	1900-01-30 06:02:00	242	GGT<->GGC	G<->G	syn	g2015ZJAB1GL001099
scaffold11_24613	G	G	T	G<->T	1900-01-31 06:02:00	250	GCG<->GCT	A<->A	syn	g2015ZJAB1GL001099
scaffold11_24616	G	G	A	G<->A	1900-01-31 09:02:00	251	TTG<->TTA	L<->L	syn	g2015ZJAB1GL001099
scaffold11_24843	A	A	G	A<->G	1900-01-19 03:02:00	153	GCT<->GCC	A<->A	syn	g2015ZJAB1GL001100
scaffold11_24858	A	A	G	A<->G	1900-01-18 12:02:00	148	TAT<->TAC	Y<->Y	syn	g2015ZJAB1GL001100
scaffold11_24873	A	A	G	A<->G	1900-01-17 21:02:00	143	CCT<->CCC	P<->P	syn	g2015ZJAB1GL001100
scaffold11_24933	A	A	G	A<->G	1900-01-15 09:02:00	123	AAT<->AAC	N<->N	syn	g2015ZJAB1GL001100
scaffold11_24960	T	T	G	T<->G	1900-01-14 06:02:00	114	TTA<->TTC	L<->F	nonsyn	g2015ZJAB1GL001100
scaffold11_24963	C	C	T	C<->T	1900-01-14 03:02:00	113	CTG<->CTA	L<->L	syn	g2015ZJAB1GL001100
scaffold11_25011	G	G	A	G<->A	1900-01-12 03:02:00	97	GAC<->GAT	D<->D	syn	g2015ZJAB1GL001100
scaffold11_25020	A	A	T	A<->T	1900-01-11 18:02:00	94	CCT<->CCA	P<->P	syn	g2015ZJAB1GL001100
scaffold11_25041	A	A	G	A<->G	1900-01-10 21:02:00	87	GCT<->GCC	A<->A	syn	g2015ZJAB1GL001100
scaffold11_25059	G	G	A	G<->A	1900-01-10 03:02:00	81	GCC<->GCT	A<->A	syn	g2015ZJAB1GL001100
scaffold11_25068	G	G	A	G<->A	1900-01-09 18:02:00	78	TTC<->TTT	F<->F	syn	g2015ZJAB1GL001100
scaffold11_25080	G	G	C	G<->C	1900-01-09 06:02:00	74	GCC<->GCG	A<->A	syn	g2015ZJAB1GL001100
scaffold11_25083	T	T	C	T<->C	1900-01-09 03:02:00	73	CAA<->CAG	Q<->Q	syn	g2015ZJAB1GL001100
scaffold11_25167	A	A	G	A<->G	1900-01-05 15:02:00	45	GGT<->GGC	G<->G	syn	g2015ZJAB1GL001100
scaffold11_25170	G	G	A	G<->A	1900-01-05 12:02:00	44	ATC<->ATT	I<->I	syn	g2015ZJAB1GL001100
scaffold11_25173	C	C	T	C<->T	1900-01-05 09:02:00	43	GCG<->GCA	A<->A	syn	g2015ZJAB1GL001100
scaffold11_25182	A	A	G	A<->G	1900-01-05 00:02:00	40	TAT<->TAC	Y<->Y	syn	g2015ZJAB1GL001100
scaffold11_25314	C	C	T	C<->T	--	--	--	--	--	intergenic
scaffold11_25325	A	A	G	A<->G	--	--	--	--	--	intergenic
scaffold11_25395	A	A	G	A<->G	--	--	--	--	--	intergenic
scaffold11_25495	A	A	T	A<->T	1900-01-01 12:02:00	12	TCA<->TCT	S<->S	syn	g2015ZJAB1GL001101
scaffold11_25565	G	G	A	G<->A	1900-01-04 10:00:00	36	GCT<->ACT	A<->T	nonsyn	g2015ZJAB1GL001101
scaffold11_25621	A	A	G	A<->G	1900-01-06 18:02:00	54	AAA<->AAG	K<->K	syn	g2015ZJAB1GL001101
scaffold11_25657	G	G	A	G<->A	1900-01-08 06:02:00	66	CAG<->CAA	Q<->Q	syn	g2015ZJAB1GL001101
scaffold11_25666	C	C	T	C<->T	1900-01-08 15:02:00	69	AGC<->AGT	S<->S	syn	g2015ZJAB1GL001101
scaffold11_25783	T	T	A	T<->A	1900-01-13 12:02:00	108	GCT<->GCA	A<->A	syn	g2015ZJAB1GL001101
scaffold11_25825	A	A	G	A<->G	1900-01-15 06:02:00	122	GAA<->GAG	E<->E	syn	g2015ZJAB1GL001101
scaffold11_25843	A	A	T	A<->T	1900-01-16 00:02:00	128	GTA<->GTT	V<->V	syn	g2015ZJAB1GL001101
scaffold11_25855	T	T	C	T<->C	1900-01-16 12:02:00	132	TAT<->TAC	Y<->Y	syn	g2015ZJAB1GL001101
scaffold11_25930	T	T	C	T<->C	1900-01-19 15:02:00	157	ACT<->ACC	T<->T	syn	g2015ZJAB1GL001101
scaffold11_26005	G	G	A	G<->A	1900-01-22 18:02:00	182	TTG<->TTA	L<->L	syn	g2015ZJAB1GL001101
scaffold11_26212	C	C	T	C<->T	1900-01-31 09:02:00	251	TTC<->TTT	F<->F	syn	g2015ZJAB1GL001101
scaffold11_26287	C	C	T	C<->T	1900-02-03 12:02:00	276	ATC<->ATT	I<->I	syn	g2015ZJAB1GL001101
scaffold11_26300	T	T	C	T<->C	1900-02-04 01:00:00	281	TTG<->CTG	L<->L	syn	g2015ZJAB1GL001101
scaffold11_26354	C	C	T	C<->T	1900-02-06 07:00:00	299	CTA<->TTA	L<->L	syn	g2015ZJAB1GL001101
scaffold11_27291	A	A	G	A<->G	1900-03-07 06:02:00	538	ACT<->ACC	T<->T	syn	g2015ZJAB1GL001103
scaffold11_27342	T	T	C	T<->C	1900-03-05 03:02:00	521	GTA<->GTG	V<->V	syn	g2015ZJAB1GL001103
scaffold11_27369	T	T	C	T<->C	1900-03-04 00:02:00	512	TTA<->TTG	L<->L	syn	g2015ZJAB1GL001103
scaffold11_27384	G	G	A	G<->A	1900-03-03 09:02:00	507	GAC<->GAT	D<->D	syn	g2015ZJAB1GL001103
scaffold11_27423	C	C	T	C<->T	1900-03-01 18:02:00	494	TTG<->TTA	L<->L	syn	g2015ZJAB1GL001103
scaffold11_27444	A	A	G	A<->G	1900-02-28 21:02:00	487	CTT<->CTC	L<->L	syn	g2015ZJAB1GL001103
scaffold11_27471	A	A	G	A<->G	1900-02-28 18:02:00	478	GGT<->GGC	G<->G	syn	g2015ZJAB1GL001103
scaffold11_27489	C	C	T	C<->T	1900-02-28 00:02:00	472	TTG<->TTA	L<->L	syn	g2015ZJAB1GL001103
scaffold11_27510	A	A	G	A<->G	1900-02-27 03:02:00	465	TAT<->TAC	Y<->Y	syn	g2015ZJAB1GL001103
scaffold11_27519	A	A	G	A<->G	1900-02-26 18:02:00	462	AAT<->AAC	N<->N	syn	g2015ZJAB1GL001103
scaffold11_27528	T	T	A	T<->A	1900-02-26 09:02:00	459	TCA<->TCT	S<->S	syn	g2015ZJAB1GL001103
scaffold11_27696	G	G	T	G<->T	1900-02-19 09:02:00	403	ACC<->ACA	T<->T	syn	g2015ZJAB1GL001103
scaffold11_27699	C	C	T	C<->T	1900-02-19 06:02:00	402	AAG<->AAA	K<->K	syn	g2015ZJAB1GL001103
scaffold11_27705	G	G	A	G<->A	1900-02-19 00:02:00	400	ATC<->ATT	I<->I	syn	g2015ZJAB1GL001103
scaffold11_27714	A	A	G	A<->G	1900-02-18 15:02:00	397	ACT<->ACC	T<->T	syn	g2015ZJAB1GL001103
scaffold11_27717	A	A	G	A<->G	1900-02-18 12:02:00	396	TTT<->TTC	F<->F	syn	g2015ZJAB1GL001103
scaffold11_27864	G	G	A	G<->A	1900-02-12 09:02:00	347	AAC<->AAT	N<->N	syn	g2015ZJAB1GL001103
scaffold11_27882	A	A	G	A<->G	1900-02-11 15:02:00	341	ATT<->ATC	I<->I	syn	g2015ZJAB1GL001103
scaffold11_27900	T	T	C	T<->C	1900-02-10 21:02:00	335	GTA<->GTG	V<->V	syn	g2015ZJAB1GL001103
scaffold11_27939	A	A	T	A<->T	1900-02-09 06:02:00	322	GGT<->GGA	G<->G	syn	g2015ZJAB1GL001103
scaffold11_28401	G	G	A	G<->A	1900-01-21 00:02:00	168	GGC<->GGT	G<->G	syn	g2015ZJAB1GL001103
scaffold11_28404	A	A	G	A<->G	1900-01-20 21:02:00	167	GGT<->GGC	G<->G	syn	g2015ZJAB1GL001103
scaffold11_28578	A	A	C	A<->C	1900-01-13 15:02:00	109	GGT<->GGG	G<->G	syn	g2015ZJAB1GL001103
scaffold11_28800	C	C	T	C<->T	1900-01-04 09:02:00	35	GAG<->GAA	E<->E	syn	g2015ZJAB1GL001103
scaffold11_28967	A	A	G	A<->G	--	--	--	--	--	intergenic
scaffold11_29087	C	C	G	C<->G	--	--	--	--	--	intergenic
scaffold11_29132	A	A	G	A<->G	--	--	--	--	--	intergenic
scaffold11_29152	A	A	G	A<->G	--	--	--	--	--	intergenic
scaffold11_29153	C	C	T	C<->T	--	--	--	--	--	intergenic
scaffold11_29159	C	C	A	C<->A	--	--	--	--	--	intergenic
scaffold11_29168	C	C	T	C<->T	--	--	--	--	--	intergenic
scaffold11_29216	A	A	G	A<->G	--	--	--	--	--	intergenic
scaffold11_29218	C	C	A	C<->A	--	--	--	--	--	intergenic
scaffold11_29221	A	A	G	A<->G	--	--	--	--	--	intergenic
scaffold11_29227	C	C	T	C<->T	--	--	--	--	--	intergenic
scaffold11_29230	T	T	A	T<->A	--	--	--	--	--	intergenic
scaffold11_29237	G	G	T	G<->T	--	--	--	--	--	intergenic
scaffold11_29239	A	A	G	A<->G	--	--	--	--	--	intergenic
scaffold11_29299	T	T	C	T<->C	--	--	--	--	--	intergenic
scaffold11_29819	T	T	C	T<->C	1900-01-17 12:02:00	140	CGT<->CGC	R<->R	syn	g2015ZJAB1GL001104
scaffold11_29822	T	T	G	T<->G	1900-01-17 15:02:00	141	GGT<->GGG	G<->G	syn	g2015ZJAB1GL001104
scaffold11_29879	C	C	T	C<->T	1900-01-20 00:02:00	160	GAC<->GAT	D<->D	syn	g2015ZJAB1GL001104
scaffold11_29882	T	T	C	T<->C	1900-01-20 03:02:00	161	CGT<->CGC	R<->R	syn	g2015ZJAB1GL001104
scaffold11_29885	G	G	A	G<->A	1900-01-20 06:02:00	162	GAG<->GAA	E<->E	syn	g2015ZJAB1GL001104
scaffold11_29888	C	C	T	C<->T	1900-01-20 09:02:00	163	TAC<->TAT	Y<->Y	syn	g2015ZJAB1GL001104
scaffold11_29891	C	C	T	C<->T	1900-01-20 12:02:00	164	TAC<->TAT	Y<->Y	syn	g2015ZJAB1GL001104
scaffold11_29894	G	G	A	G<->A	1900-01-20 15:02:00	165	GTG<->GTA	V<->V	syn	g2015ZJAB1GL001104
scaffold11_29990	A	A	G	A<->G	1900-01-24 15:02:00	197	GCA<->GCG	A<->A	syn	g2015ZJAB1GL001104
scaffold11_30230	A	A	C	A<->C	1900-02-03 15:02:00	277	GCA<->GCC	A<->A	syn	g2015ZJAB1GL001104
scaffold11_30236	T	T	C	T<->C	1900-02-03 21:02:00	279	CTT<->CTC	L<->L	syn	g2015ZJAB1GL001104
scaffold11_30266	T	T	C	T<->C	1900-02-05 03:02:00	289	GAT<->GAC	D<->D	syn	g2015ZJAB1GL001104
scaffold11_30293	C	C	T	C<->T	1900-02-06 06:02:00	298	AAC<->AAT	N<->N	syn	g2015ZJAB1GL001104
scaffold11_30331	A	A	T	A<->T	1900-02-07 20:01:00	311	GAC<->GTC	D<->V	nonsyn	g2015ZJAB1GL001104
scaffold11_30608	T	T	C	T<->C	1900-02-19 09:02:00	403	ACT<->ACC	T<->T	syn	g2015ZJAB1GL001104
scaffold11_30641	T	T	C	T<->C	1900-02-20 18:02:00	414	CGT<->CGC	R<->R	syn	g2015ZJAB1GL001104
scaffold11_30722	T	T	C	T<->C	1900-02-24 03:02:00	441	GAT<->GAC	D<->D	syn	g2015ZJAB1GL001104
scaffold11_30776	C	C	T	C<->T	1900-02-26 09:02:00	459	GAC<->GAT	D<->D	syn	g2015ZJAB1GL001104
scaffold11_31637	T	T	C	T<->C	1900-01-12 06:02:00	98	GCT<->GCC	A<->A	syn	g2015ZJAB1GL001105
scaffold11_31952	T	T	C	T<->C	1900-01-25 09:02:00	203	ATT<->ATC	I<->I	syn	g2015ZJAB1GL001105
scaffold11_31966	A	A	G	A<->G	1900-01-25 23:01:00	208	AAA<->AGA	K<->R	nonsyn	g2015ZJAB1GL001105
scaffold11_31979	T	T	C	T<->C	--	--	--	--	--	intergenic
scaffold11_32086	T	T	C	T<->C	1900-01-22 00:02:00	176	CAA<->CAG	Q<->Q	syn	g2015ZJAB1GL001106
scaffold11_32145	A	A	G	A<->G	1900-01-19 13:00:00	157	TTA<->CTA	L<->L	syn	g2015ZJAB1GL001106
scaffold11_32188	A	A	G	A<->G	1900-01-17 18:02:00	142	GAT<->GAC	D<->D	syn	g2015ZJAB1GL001106
scaffold11_32191	C	C	T	C<->T	1900-01-17 15:02:00	141	GGG<->GGA	G<->G	syn	g2015ZJAB1GL001106
scaffold11_32194	C	C	T	C<->T	1900-01-17 12:02:00	140	GCG<->GCA	A<->A	syn	g2015ZJAB1GL001106
scaffold11_32242	G	G	A	G<->A	1900-01-15 12:02:00	124	GAC<->GAT	D<->D	syn	g2015ZJAB1GL001106
scaffold11_32299	C	C	T	C<->T	1900-01-13 03:02:00	105	GTG<->GTA	V<->V	syn	g2015ZJAB1GL001106
scaffold11_32446	C	C	T	C<->T	1900-01-07 00:02:00	56	AAG<->AAA	K<->K	syn	g2015ZJAB1GL001106
scaffold11_32485	A	A	G	A<->G	1900-01-05 09:02:00	43	GCT<->GCC	A<->A	syn	g2015ZJAB1GL001106
scaffold11_32494	C	C	T	C<->T	1900-01-05 00:02:00	40	GCG<->GCA	A<->A	syn	g2015ZJAB1GL001106
scaffold11_32587	C	C	T	C<->T	1900-01-01 03:02:00	9	CAG<->CAA	Q<->Q	syn	g2015ZJAB1GL001106
scaffold11_32732	A	A	T	A<->T	--	--	--	--	--	intergenic
scaffold11_32753	G	G	T	G<->T	--	--	--	--	--	intergenic
scaffold11_32855	A	A	G	A<->G	1900-01-14 12:02:00	116	ACT<->ACC	T<->T	syn	g2015ZJAB1GL001107
scaffold11_32870	C	C	G	C<->G	1900-01-13 21:02:00	111	ACG<->ACC	T<->T	syn	g2015ZJAB1GL001107
scaffold11_32951	G	G	A	G<->A	1900-01-10 12:02:00	84	AAC<->AAT	N<->N	syn	g2015ZJAB1GL001107
scaffold11_33044	T	T	C	T<->C	1900-01-06 15:02:00	53	CTA<->CTG	L<->L	syn	g2015ZJAB1GL001107
scaffold11_33730	G	G	T	G<->T	1900-01-17 09:02:00	139	GCC<->GCA	A<->A	syn	g2015ZJAB1GL001108
scaffold11_33805	T	T	C	T<->C	1900-01-14 06:02:00	114	GCA<->GCG	A<->A	syn	g2015ZJAB1GL001108
scaffold11_33814	C	C	T	C<->T	1900-01-13 21:02:00	111	TTG<->TTA	L<->L	syn	g2015ZJAB1GL001108
scaffold11_33820	T	T	A	T<->A	1900-01-13 15:02:00	109	GTA<->GTT	V<->V	syn	g2015ZJAB1GL001108
scaffold11_33823	C	C	T	C<->T	1900-01-13 12:02:00	108	CAG<->CAA	Q<->Q	syn	g2015ZJAB1GL001108
scaffold11_33832	G	G	A	G<->A	1900-01-13 03:02:00	105	CGC<->CGT	R<->R	syn	g2015ZJAB1GL001108
scaffold11_33862	G	G	T	G<->T	1900-01-11 21:02:00	95	ACC<->ACA	T<->T	syn	g2015ZJAB1GL001108
scaffold11_33934	T	T	C	T<->C	1900-01-08 21:02:00	71	TTA<->TTG	L<->L	syn	g2015ZJAB1GL001108
scaffold11_34002	T	T	G	T<->G	1900-01-06 01:00:00	49	AGA<->CGA	R<->R	syn	g2015ZJAB1GL001108
scaffold11_34173	T	T	G	T<->G	--	--	--	--	--	intergenic
scaffold11_34273	C	C	T	C<->T	--	--	--	--	--	intergenic
scaffold11_34284	T	T	C	T<->C	--	--	--	--	--	intergenic
scaffold11_34291	T	T	G	T<->G	--	--	--	--	--	intergenic
scaffold11_34315	A	A	G	A<->G	1900-01-12 06:02:00	98	ACT<->ACC	T<->T	syn	g2015ZJAB1GL001109
scaffold11_34543	G	G	A	G<->A	1900-01-02 18:02:00	22	ACC<->ACT	T<->T	syn	g2015ZJAB1GL001109
scaffold11_34771	C	C	T	C<->T	1900-01-17 18:02:00	142	ACG<->ACA	T<->T	syn	g2015ZJAB1GL001110
scaffold11_34774	C	C	T	C<->T	1900-01-17 15:02:00	141	AAG<->AAA	K<->K	syn	g2015ZJAB1GL001110
scaffold11_34969	G	G	A	G<->A	1900-01-09 12:02:00	76	ACC<->ACT	T<->T	syn	g2015ZJAB1GL001110
scaffold11_35002	T	T	C	T<->C	1900-01-08 03:02:00	65	ACA<->ACG	T<->T	syn	g2015ZJAB1GL001110
scaffold11_35144	G	G	C	G<->C	1900-01-02 05:01:00	18	GCC<->GGC	A<->G	nonsyn	g2015ZJAB1GL001110
scaffold11_35172	G	G	A	G<->A	1900-01-01 01:00:00	9	CAT<->TAT	H<->Y	nonsyn	g2015ZJAB1GL001110
scaffold11_35181	C	C	G	C<->G	1899-12-31 16:00:00	6	GAA<->CAA	E<->Q	nonsyn	g2015ZJAB1GL001110
scaffold11_35209	C	C	T	C<->T	--	--	--	--	--	intergenic
scaffold11_35212	G	G	A	G<->A	--	--	--	--	--	intergenic
scaffold11_35216	T	T	C	T<->C	--	--	--	--	--	intergenic
scaffold11_35217	A	A	G	A<->G	--	--	--	--	--	intergenic
scaffold11_35219	T	T	C	T<->C	--	--	--	--	--	intergenic
scaffold11_35230	C	C	T	C<->T	--	--	--	--	--	intergenic
scaffold11_35277	A	A	C	A<->C	--	--	--	--	--	intergenic
scaffold11_35278	G	G	T	G<->T	--	--	--	--	--	intergenic
scaffold11_35289	G	G	A	G<->A	--	--	--	--	--	intergenic
scaffold11_35359	A	A	C	A<->C	--	--	--	--	--	intergenic
scaffold11_35591	A	A	G	A<->G	1900-01-25 16:00:00	206	TCT<->CCT	S<->P	nonsyn	g2015ZJAB1GL001111
scaffold11_35593	T	T	A	T<->A	1900-01-25 14:01:00	205	AAG<->ATG	K<->M	nonsyn	g2015ZJAB1GL001111
scaffold11_35604	T	T	A	T<->A	1900-01-25 03:02:00	201	GCA<->GCT	A<->A	syn	g2015ZJAB1GL001111
scaffold11_35614	T	T	C	T<->C	1900-01-24 17:01:00	198	GAC<->GGC	D<->G	nonsyn	g2015ZJAB1GL001111
scaffold11_35694	T	T	C	T<->C	1900-01-21 09:02:00	171	GAA<->GAG	E<->E	syn	g2015ZJAB1GL001111
scaffold11_35706	C	C	A	C<->A	1900-01-20 21:02:00	167	GCG<->GCT	A<->A	syn	g2015ZJAB1GL001111
scaffold11_35718	A	A	G	A<->G	1900-01-20 09:02:00	163	CCT<->CCC	P<->P	syn	g2015ZJAB1GL001111
scaffold11_35721	G	G	A	G<->A	1900-01-20 06:02:00	162	TAC<->TAT	Y<->Y	syn	g2015ZJAB1GL001111
scaffold11_35727	G	G	A	G<->A	1900-01-20 00:02:00	160	GAC<->GAT	D<->D	syn	g2015ZJAB1GL001111
scaffold11_35780	C	C	T	C<->T	1900-01-17 19:00:00	143	GAC<->AAC	D<->N	nonsyn	g2015ZJAB1GL001111
scaffold11_35783	A	A	G	A<->G	1900-01-17 16:00:00	142	TTA<->CTA	L<->L	syn	g2015ZJAB1GL001111
scaffold11_35804	C	C	T	C<->T	1900-01-16 19:00:00	135	GCA<->ACA	A<->T	nonsyn	g2015ZJAB1GL001111
scaffold11_35812	A	A	G	A<->G	1900-01-16 11:01:00	132	TTT<->TCT	F<->S	nonsyn	g2015ZJAB1GL001111
scaffold11_35949	G	G	A	G<->A	1900-01-10 18:02:00	86	GAC<->GAT	D<->D	syn	g2015ZJAB1GL001111
scaffold11_35991	T	T	C	T<->C	1900-01-09 00:02:00	72	GGA<->GGG	G<->G	syn	g2015ZJAB1GL001111
scaffold11_36022	T	T	C	T<->C	1900-01-07 17:01:00	62	CAA<->CGA	Q<->R	nonsyn	g2015ZJAB1GL001111
scaffold11_36206	T	T	A	T<->A	1899-12-31 01:00:00	1	ATG<->TTG	M<->L	start_syn	g2015ZJAB1GL001111
scaffold11_36242	C	C	G	C<->G	--	--	--	--	--	intergenic
scaffold11_36665	A	A	G	A<->G	1900-02-18 00:02:00	392	CAT<->CAC	H<->H	syn	g2015ZJAB1GL001112
scaffold11_36668	T	T	C	T<->C	1900-02-17 21:02:00	391	CCA<->CCG	P<->P	syn	g2015ZJAB1GL001112
scaffold11_36671	C	C	T	C<->T	1900-02-17 18:02:00	390	TTG<->TTA	L<->L	syn	g2015ZJAB1GL001112
scaffold11_36674	G	G	A	G<->A	1900-02-17 15:02:00	389	GGC<->GGT	G<->G	syn	g2015ZJAB1GL001112
scaffold11_36728	C	C	T	C<->T	1900-02-15 09:02:00	371	GAG<->GAA	E<->E	syn	g2015ZJAB1GL001112
scaffold11_36752	G	G	A	G<->A	1900-02-14 09:02:00	363	GAC<->GAT	D<->D	syn	g2015ZJAB1GL001112
scaffold11_36911	A	A	G	A<->G	1900-02-07 18:02:00	310	CGT<->CGC	R<->R	syn	g2015ZJAB1GL001112
scaffold11_36932	C	C	T	C<->T	1900-02-06 21:02:00	303	GCG<->GCA	A<->A	syn	g2015ZJAB1GL001112
scaffold11_36971	A	A	G	A<->G	1900-02-05 06:02:00	290	CGT<->CGC	R<->R	syn	g2015ZJAB1GL001112
scaffold11_36974	T	T	C	T<->C	1900-02-05 03:02:00	289	GCA<->GCG	A<->A	syn	g2015ZJAB1GL001112
scaffold11_37115	T	T	C	T<->C	1900-01-30 06:02:00	242	GCA<->GCG	A<->A	syn	g2015ZJAB1GL001112
scaffold11_37151	G	G	A	G<->A	1900-01-28 18:02:00	230	GGC<->GGT	G<->G	syn	g2015ZJAB1GL001112
scaffold11_37169	G	G	A	G<->A	1900-01-28 00:02:00	224	AAC<->AAT	N<->N	syn	g2015ZJAB1GL001112
scaffold11_37457	T	T	A	T<->A	1900-01-16 00:02:00	128	CAA<->CAT	Q<->H	nonsyn	g2015ZJAB1GL001112
scaffold11_37472	A	A	G	A<->G	1900-01-15 09:02:00	123	CTT<->CTC	L<->L	syn	g2015ZJAB1GL001112
scaffold11_37502	A	A	G	A<->G	1900-01-14 03:02:00	113	GCT<->GCC	A<->A	syn	g2015ZJAB1GL001112
scaffold11_38701	G	G	A	G<->A	1900-01-19 18:02:00	158	TTG<->TTA	L<->L	syn	g2015ZJAB1GL001113
scaffold11_39052	C	C	T	C<->T	1900-02-03 09:02:00	275	CGC<->CGT	R<->R	syn	g2015ZJAB1GL001113
scaffold11_39079	G	G	T	G<->T	1900-02-04 12:02:00	284	GGG<->GGT	G<->G	syn	g2015ZJAB1GL001113
scaffold11_39082	T	T	A	T<->A	1900-02-04 15:02:00	285	ACT<->ACA	T<->T	syn	g2015ZJAB1GL001113
scaffold11_39160	C	C	A	C<->A	1900-02-07 21:02:00	311	CCC<->CCA	P<->P	syn	g2015ZJAB1GL001113
scaffold11_39667	G	G	A	G<->A	1900-01-11 12:02:00	92	AGC<->AGT	S<->S	syn	g2015ZJAB1GL001114
scaffold11_39676	T	T	C	T<->C	1900-01-11 03:02:00	89	GGA<->GGG	G<->G	syn	g2015ZJAB1GL001114
scaffold11_39751	A	A	G	A<->G	1900-01-08 00:02:00	64	GTT<->GTC	V<->V	syn	g2015ZJAB1GL001114
scaffold11_39778	G	G	A	G<->A	1900-01-06 21:02:00	55	GGC<->GGT	G<->G	syn	g2015ZJAB1GL001114
scaffold11_39808	T	T	C	T<->C	1900-01-05 15:02:00	45	GCA<->GCG	A<->A	syn	g2015ZJAB1GL001114
scaffold11_39899	A	A	G	A<->G	1900-01-01 20:01:00	15	CTA<->CCA	L<->P	nonsyn	g2015ZJAB1GL001114
scaffold11_40096	G	G	A	G<->A	--	--	--	--	--	intergenic
scaffold11_40309	A	A	G	A<->G	1900-01-07 06:02:00	58	GCA<->GCG	A<->A	syn	g2015ZJAB1GL001115
scaffold11_40598	A	A	G	A<->G	1900-01-19 07:00:00	155	ATA<->GTA	I<->V	nonsyn	g2015ZJAB1GL001115
scaffold11_40759	C	C	T	C<->T	1900-01-26 00:02:00	208	AAC<->AAT	N<->N	syn	g2015ZJAB1GL001115
scaffold11_40781	C	C	G	C<->G	--	--	--	--	--	intergenic
scaffold11_40911	G	G	A	G<->A	1900-01-19 09:02:00	155	TTC<->TTT	F<->F	syn	g2015ZJAB1GL001116
scaffold11_40949	C	C	T	C<->T	1900-01-17 19:00:00	143	GCT<->ACT	A<->T	nonsyn	g2015ZJAB1GL001116
scaffold11_40991	T	T	C	T<->C	1900-01-16 01:00:00	129	ACT<->GCT	T<->A	nonsyn	g2015ZJAB1GL001116
scaffold11_41101	T	T	G	T<->G	1900-01-11 11:01:00	92	AAG<->ACG	K<->T	nonsyn	g2015ZJAB1GL001116
scaffold11_41103	A	A	G	A<->G	1900-01-11 09:02:00	91	ACT<->ACC	T<->T	syn	g2015ZJAB1GL001116
scaffold11_41115	A	A	G	A<->G	1900-01-10 21:02:00	87	CGT<->CGC	R<->R	syn	g2015ZJAB1GL001116
scaffold11_41250	T	T	C	T<->C	1900-01-05 06:02:00	42	CCA<->CCG	P<->P	syn	g2015ZJAB1GL001116
scaffold11_41253	A	A	G	A<->G	1900-01-05 03:02:00	41	ATT<->ATC	I<->I	syn	g2015ZJAB1GL001116
scaffold11_41346	T	T	A	T<->A	1900-01-01 06:02:00	10	GCA<->GCT	A<->A	syn	g2015ZJAB1GL001116
scaffold11_41485	A	A	C	A<->C	--	--	--	--	--	intergenic
scaffold11_41585	C	C	T	C<->T	--	--	--	--	--	intergenic
scaffold11_41606	C	C	A	C<->A	1900-01-15 12:02:00	124	CGG<->CGT	R<->R	syn	g2015ZJAB1GL001117
scaffold11_41630	A	A	G	A<->G	1900-01-14 12:02:00	116	TTT<->TTC	F<->F	syn	g2015ZJAB1GL001117
scaffold11_41858	T	T	C	T<->C	1900-01-05 00:02:00	40	CAA<->CAG	Q<->Q	syn	g2015ZJAB1GL001117
scaffold11_42303	G	G	A	G<->A	1900-01-22 00:02:00	176	TTC<->TTT	F<->F	syn	g2015ZJAB1GL001118
scaffold11_42467	T	T	C	T<->C	1900-01-15 04:00:00	122	ACT<->GCT	T<->A	nonsyn	g2015ZJAB1GL001118
scaffold11_42753	G	G	A	G<->A	1900-01-03 06:02:00	26	AGC<->AGT	S<->S	syn	g2015ZJAB1GL001118
scaffold11_42936	A	A	G	A<->G	1900-01-15 04:00:00	122	TTG<->CTG	L<->L	syn	g2015ZJAB1GL001119
scaffold11_42973	T	T	C	T<->C	1900-01-13 15:02:00	109	TTA<->TTG	L<->L	syn	g2015ZJAB1GL001119
scaffold11_42997	T	T	C	T<->C	1900-01-12 15:02:00	101	TTA<->TTG	L<->L	syn	g2015ZJAB1GL001119
scaffold11_43042	A	A	G	A<->G	1900-01-10 18:02:00	86	CTT<->CTC	L<->L	syn	g2015ZJAB1GL001119
scaffold11_43219	T	T	A	T<->A	1900-01-03 09:02:00	27	TCA<->TCT	S<->S	syn	g2015ZJAB1GL001119
scaffold11_43249	A	A	G	A<->G	1900-01-02 03:02:00	17	GCT<->GCC	A<->A	syn	g2015ZJAB1GL001119
scaffold11_43363	G	G	A	G<->A	1900-01-11 00:02:00	88	GGC<->GGT	G<->G	syn	g2015ZJAB1GL001120
scaffold11_43543	G	G	A	G<->A	1900-01-03 12:02:00	28	CAC<->CAT	H<->H	syn	g2015ZJAB1GL001120
scaffold11_43549	G	G	A	G<->A	1900-01-03 06:02:00	26	GCC<->GCT	A<->A	syn	g2015ZJAB1GL001120
scaffold11_43575	A	A	G	A<->G	1900-01-02 04:00:00	18	TAT<->CAT	Y<->H	nonsyn	g2015ZJAB1GL001120
scaffold11_43704	C	C	T	C<->T	--	--	--	--	--	intergenic
scaffold11_43710	A	A	G	A<->G	--	--	--	--	--	intergenic
scaffold11_44262	A	A	G	A<->G	1900-01-27 03:02:00	217	TTT<->TTC	F<->F	syn	g2015ZJAB1GL001121
scaffold11_44280	G	G	A	G<->A	1900-01-26 09:02:00	211	TAC<->TAT	Y<->Y	syn	g2015ZJAB1GL001121
scaffold11_44319	C	C	A	C<->A	1900-01-24 18:02:00	198	GTG<->GTT	V<->V	syn	g2015ZJAB1GL001121
scaffold11_44341	A	A	C	A<->C	1900-01-23 20:01:00	191	TTC<->TGC	F<->C	nonsyn	g2015ZJAB1GL001121
scaffold11_44361	T	T	A	T<->A	1900-01-23 00:02:00	184	TCA<->TCT	S<->S	syn	g2015ZJAB1GL001121
scaffold11_44457	C	C	T	C<->T	1900-01-19 00:02:00	152	CAG<->CAA	Q<->Q	syn	g2015ZJAB1GL001121
scaffold11_44558	C	C	T	C<->T	1900-01-14 19:00:00	119	GAC<->AAC	D<->N	nonsyn	g2015ZJAB1GL001121
scaffold11_44568	A	A	G	A<->G	1900-01-14 09:02:00	115	GTT<->GTC	V<->V	syn	g2015ZJAB1GL001121
scaffold11_44615	A	A	G	A<->G	1900-01-12 10:00:00	100	TTT<->CTT	F<->L	nonsyn	g2015ZJAB1GL001121
scaffold11_44622	T	T	A	T<->A	1900-01-12 03:02:00	97	TCA<->TCT	S<->S	syn	g2015ZJAB1GL001121
scaffold11_44706	G	G	A	G<->A	1900-01-08 15:02:00	69	CCC<->CCT	P<->P	syn	g2015ZJAB1GL001121
scaffold11_44737	G	G	A	G<->A	1900-01-07 08:01:00	59	TCT<->TTT	S<->F	nonsyn	g2015ZJAB1GL001121
scaffold11_44763	G	G	A	G<->A	1900-01-06 06:02:00	50	TTC<->TTT	F<->F	syn	g2015ZJAB1GL001121
scaffold11_44772	C	C	T	C<->T	1900-01-05 21:02:00	47	GCG<->GCA	A<->A	syn	g2015ZJAB1GL001121
scaffold11_44775	T	T	A	T<->A	1900-01-05 18:02:00	46	GTA<->GTT	V<->V	syn	g2015ZJAB1GL001121
scaffold11_44776	A	A	G	A<->G	1900-01-05 17:01:00	46	GTA<->GCA	V<->A	nonsyn	g2015ZJAB1GL001121
scaffold11_44783	G	G	A	G<->A	1900-01-05 10:00:00	44	CCT<->TCT	P<->S	nonsyn	g2015ZJAB1GL001121
scaffold11_44813	C	C	T	C<->T	1900-01-04 04:00:00	34	GCA<->ACA	A<->T	nonsyn	g2015ZJAB1GL001121
scaffold11_44874	G	G	T	G<->T	1900-01-01 15:02:00	13	CCC<->CCA	P<->P	syn	g2015ZJAB1GL001121
scaffold11_44953	T	T	C	T<->C	1900-03-15 18:02:00	606	CCA<->CCG	P<->P	syn	g2015ZJAB1GL001122
scaffold11_44964	G	G	A	G<->A	1900-03-15 07:00:00	603	CAC<->TAC	H<->Y	nonsyn	g2015ZJAB1GL001122
scaffold11_45010	A	A	T	A<->T	1900-03-13 09:02:00	587	GGT<->GGA	G<->G	syn	g2015ZJAB1GL001122
scaffold11_45190	A	A	G	A<->G	1900-03-05 21:02:00	527	CGT<->CGC	R<->R	syn	g2015ZJAB1GL001122
scaffold11_45408	G	G	A	G<->A	1900-02-25 19:00:00	455	CTT<->TTT	L<->F	nonsyn	g2015ZJAB1GL001122
scaffold11_45433	T	T	C	T<->C	1900-02-24 18:02:00	446	GTA<->GTG	V<->V	syn	g2015ZJAB1GL001122
scaffold11_45446	G	G	A	G<->A	1900-02-24 05:01:00	442	GCA<->GTA	A<->V	nonsyn	g2015ZJAB1GL001122
scaffold11_45588	C	C	T	C<->T	1900-02-18 07:00:00	395	GCA<->ACA	A<->T	nonsyn	g2015ZJAB1GL001122
scaffold11_45649	G	G	T	G<->T	1900-02-15 18:02:00	374	AAC<->AAA	N<->K	nonsyn	g2015ZJAB1GL001122
scaffold11_45665	G	G	A	G<->A	1900-02-15 02:01:00	369	ACA<->ATA	T<->I	nonsyn	g2015ZJAB1GL001122
scaffold11_45673	A	A	G	A<->G	1900-02-14 18:02:00	366	CGT<->CGC	R<->R	syn	g2015ZJAB1GL001122
scaffold11_45751	A	A	G	A<->G	1900-02-11 12:02:00	340	CGT<->CGC	R<->R	syn	g2015ZJAB1GL001122
scaffold11_45780	A	A	G	A<->G	1900-02-10 07:00:00	331	TTG<->CTG	L<->L	syn	g2015ZJAB1GL001122
scaffold11_45932	C	C	T	C<->T	1900-02-03 23:01:00	280	AGC<->AAC	S<->N	nonsyn	g2015ZJAB1GL001122
scaffold11_46018	A	A	G	A<->G	1900-01-31 09:02:00	251	ACT<->ACC	T<->T	syn	g2015ZJAB1GL001122
scaffold11_46021	T	T	C	T<->C	1900-01-31 06:02:00	250	GAA<->GAG	E<->E	syn	g2015ZJAB1GL001122
scaffold11_46047	A	A	G	A<->G	1900-01-30 04:00:00	242	TTG<->CTG	L<->L	syn	g2015ZJAB1GL001122
scaffold11_46136	C	C	T	C<->T	1900-01-26 11:01:00	212	GGT<->GAT	G<->D	nonsyn	g2015ZJAB1GL001122
scaffold11_46156	A	A	G	A<->G	1900-01-25 15:02:00	205	ATT<->ATC	I<->I	syn	g2015ZJAB1GL001122
scaffold11_46201	C	C	G	C<->G	1900-01-23 18:02:00	190	GCG<->GCC	A<->A	syn	g2015ZJAB1GL001122
scaffold11_46204	C	C	T	C<->T	1900-01-23 15:02:00	189	CCG<->CCA	P<->P	syn	g2015ZJAB1GL001122
scaffold11_46243	A	A	G	A<->G	1900-01-22 00:02:00	176	GCT<->GCC	A<->A	syn	g2015ZJAB1GL001122
scaffold11_46249	G	G	A	G<->A	1900-01-21 18:02:00	174	ATC<->ATT	I<->I	syn	g2015ZJAB1GL001122
scaffold11_46264	C	C	T	C<->T	1900-01-21 03:02:00	169	GGG<->GGA	G<->G	syn	g2015ZJAB1GL001122
scaffold11_46276	A	A	T	A<->T	1900-01-20 15:02:00	165	TCT<->TCA	S<->S	syn	g2015ZJAB1GL001122
scaffold11_46351	A	A	G	A<->G	1900-01-17 12:02:00	140	GGT<->GGC	G<->G	syn	g2015ZJAB1GL001122
scaffold11_46396	C	C	T	C<->T	1900-01-15 15:02:00	125	GAG<->GAA	E<->E	syn	g2015ZJAB1GL001122
scaffold11_46402	C	C	T	C<->T	1900-01-15 09:02:00	123	TTG<->TTA	L<->L	syn	g2015ZJAB1GL001122
scaffold11_46405	A	A	C	A<->C	1900-01-15 06:02:00	122	GCT<->GCG	A<->A	syn	g2015ZJAB1GL001122
scaffold11_46408	A	A	C	A<->C	1900-01-15 03:02:00	121	CTT<->CTG	L<->L	syn	g2015ZJAB1GL001122
scaffold11_46417	T	T	C	T<->C	1900-01-14 18:02:00	118	AAA<->AAG	K<->K	syn	g2015ZJAB1GL001122
scaffold11_46690	A	A	G	A<->G	1900-01-03 09:02:00	27	GGT<->GGC	G<->G	syn	g2015ZJAB1GL001122
scaffold11_46972	T	T	C	T<->C	1900-02-16 00:02:00	376	GAA<->GAG	E<->E	syn	g2015ZJAB1GL001123
scaffold11_47114	G	G	T	G<->T	1900-02-10 02:01:00	329	ACA<->AAA	T<->K	nonsyn	g2015ZJAB1GL001123
scaffold11_47115	T	T	C	T<->C	1900-02-10 01:00:00	329	ACA<->GCA	T<->A	nonsyn	g2015ZJAB1GL001123
scaffold11_47116	A	A	T	A<->T	1900-02-10 00:02:00	328	AGT<->AGA	S<->R	nonsyn	g2015ZJAB1GL001123
scaffold11_47121	A	A	C	A<->C	1900-02-09 19:00:00	327	TTG<->GTG	L<->V	nonsyn	g2015ZJAB1GL001123
scaffold11_47123	G	G	A	G<->A	1900-02-09 17:01:00	326	TCA<->TTA	S<->L	nonsyn	g2015ZJAB1GL001123
scaffold11_47158	T	T	C	T<->C	1900-02-08 06:02:00	314	GAA<->GAG	E<->E	syn	g2015ZJAB1GL001123
scaffold11_47170	A	A	G	A<->G	1900-02-07 18:02:00	310	TAT<->TAC	Y<->Y	syn	g2015ZJAB1GL001123
scaffold11_47227	T	T	C	T<->C	1900-02-05 09:02:00	291	ATA<->ATG	I<->M	nonsyn	g2015ZJAB1GL001123
scaffold11_47229	T	T	C	T<->C	1900-02-05 07:00:00	291	ATA<->GTA	I<->V	nonsyn	g2015ZJAB1GL001123
scaffold11_47256	G	G	T	G<->T	1900-02-04 04:00:00	282	CTT<->ATT	L<->I	nonsyn	g2015ZJAB1GL001123
scaffold11_47263	G	G	A	G<->A	1900-02-03 21:02:00	279	AGC<->AGT	S<->S	syn	g2015ZJAB1GL001123
scaffold11_47271	T	T	C	T<->C	1900-02-03 13:00:00	277	AAT<->GAT	N<->D	nonsyn	g2015ZJAB1GL001123
scaffold11_47281	C	C	T	C<->T	1900-02-03 03:02:00	273	AAG<->AAA	K<->K	syn	g2015ZJAB1GL001123
scaffold11_47290	T	T	G	T<->G	1900-02-02 18:02:00	270	GCA<->GCC	A<->A	syn	g2015ZJAB1GL001123
scaffold11_47302	G	G	T	G<->T	1900-02-02 06:02:00	266	CGC<->CGA	R<->R	syn	g2015ZJAB1GL001123
scaffold11_47304	G	G	T	G<->T	1900-02-02 04:00:00	266	CGC<->AGC	R<->S	nonsyn	g2015ZJAB1GL001123
scaffold11_47313	G	G	T	G<->T	1900-02-01 19:00:00	263	CTC<->ATC	L<->I	nonsyn	g2015ZJAB1GL001123
scaffold11_47374	C	C	T	C<->T	1900-01-30 06:02:00	242	TTG<->TTA	L<->L	syn	g2015ZJAB1GL001123
scaffold11_47380	G	G	T	G<->T	1900-01-30 00:02:00	240	GCC<->GCA	A<->A	syn	g2015ZJAB1GL001123
scaffold11_47398	C	C	T	C<->T	1900-01-29 06:02:00	234	GCG<->GCA	A<->A	syn	g2015ZJAB1GL001123
scaffold11_47399	G	G	A	G<->A	1900-01-29 05:01:00	234	GCG<->GTG	A<->V	nonsyn	g2015ZJAB1GL001123
scaffold11_47400	C	C	A	C<->A	1900-01-29 04:00:00	234	GCG<->TCG	A<->S	nonsyn	g2015ZJAB1GL001123
scaffold11_47401	T	T	C	T<->C	1900-01-29 03:02:00	233	TCA<->TCG	S<->S	syn	g2015ZJAB1GL001123
scaffold11_47404	A	A	T	A<->T	1900-01-29 00:02:00	232	CTT<->CTA	L<->L	syn	g2015ZJAB1GL001123
scaffold11_47405	A	A	T	A<->T	1900-01-28 23:01:00	232	CTT<->CAT	L<->H	nonsyn	g2015ZJAB1GL001123
scaffold11_47407	A	A	T	A<->T	1900-01-28 21:02:00	231	GTT<->GTA	V<->V	syn	g2015ZJAB1GL001123
scaffold11_47409	C	C	G	C<->G	1900-01-28 19:00:00	231	GTT<->CTT	V<->L	nonsyn	g2015ZJAB1GL001123
scaffold11_47413	C	C	T	C<->T	1900-01-28 15:02:00	229	CTG<->CTA	L<->L	syn	g2015ZJAB1GL001123
scaffold11_47419	A	A	C	A<->C	1900-01-28 09:02:00	227	CCT<->CCG	P<->P	syn	g2015ZJAB1GL001123
scaffold11_47440	G	G	A	G<->A	1900-01-27 12:02:00	220	TTC<->TTT	F<->F	syn	g2015ZJAB1GL001123
scaffold11_47455	T	T	G	T<->G	1900-01-26 21:02:00	215	GTA<->GTC	V<->V	syn	g2015ZJAB1GL001123
scaffold11_47473	G	G	A	G<->A	1900-01-26 03:02:00	209	TCC<->TCT	S<->S	syn	g2015ZJAB1GL001123
scaffold11_47485	A	A	T	A<->T	1900-01-25 15:02:00	205	CGT<->CGA	R<->R	syn	g2015ZJAB1GL001123
scaffold11_47488	C	C	T	C<->T	1900-01-25 12:02:00	204	ATG<->ATA	M<->I	nonsyn	g2015ZJAB1GL001123
scaffold11_47497	T	T	C	T<->C	1900-01-25 03:02:00	201	GCA<->GCG	A<->A	syn	g2015ZJAB1GL001123
scaffold11_47498	G	G	A	G<->A	1900-01-25 02:01:00	201	GCA<->GTA	A<->V	nonsyn	g2015ZJAB1GL001123
scaffold11_47499	C	C	T	C<->T	1900-01-25 01:00:00	201	GCA<->ACA	A<->T	nonsyn	g2015ZJAB1GL001123
scaffold11_47524	A	A	G	A<->G	1900-01-24 00:02:00	192	TAT<->TAC	Y<->Y	syn	g2015ZJAB1GL001123
scaffold11_47557	C	C	T	C<->T	1900-01-22 15:02:00	181	GTG<->GTA	V<->V	syn	g2015ZJAB1GL001123
scaffold11_47590	C	C	A	C<->A	1900-01-21 06:02:00	170	ACG<->ACT	T<->T	syn	g2015ZJAB1GL001123
scaffold11_47596	T	T	C	T<->C	1900-01-21 00:02:00	168	AAA<->AAG	K<->K	syn	g2015ZJAB1GL001123
scaffold11_47617	A	A	G	A<->G	1900-01-20 03:02:00	161	ATT<->ATC	I<->I	syn	g2015ZJAB1GL001123
scaffold11_47634	T	T	G	T<->G	1900-01-19 10:00:00	156	ATC<->CTC	I<->L	nonsyn	g2015ZJAB1GL001123
scaffold11_47647	T	T	A	T<->A	1900-01-18 21:02:00	151	CTA<->CTT	L<->L	syn	g2015ZJAB1GL001123
scaffold11_47653	T	T	C	T<->C	1900-01-18 15:02:00	149	CAA<->CAG	Q<->Q	syn	g2015ZJAB1GL001123
scaffold11_47665	G	G	A	G<->A	1900-01-18 03:02:00	145	GAC<->GAT	D<->D	syn	g2015ZJAB1GL001123
scaffold11_47671	T	T	C	T<->C	1900-01-17 21:02:00	143	GTA<->GTG	V<->V	syn	g2015ZJAB1GL001123
scaffold11_47676	G	G	A	G<->A	1900-01-17 16:00:00	142	CTA<->TTA	L<->L	syn	g2015ZJAB1GL001123
scaffold11_47692	G	G	A	G<->A	1900-01-17 00:02:00	136	CCC<->CCT	P<->P	syn	g2015ZJAB1GL001123
scaffold11_47695	C	C	T	C<->T	1900-01-16 21:02:00	135	TCG<->TCA	S<->S	syn	g2015ZJAB1GL001123
scaffold11_47701	G	G	A	G<->A	1900-01-16 15:02:00	133	AAC<->AAT	N<->N	syn	g2015ZJAB1GL001123
scaffold11_47719	T	T	C	T<->C	1900-01-15 21:02:00	127	GGA<->GGG	G<->G	syn	g2015ZJAB1GL001123
scaffold11_47725	C	C	A	C<->A	1900-01-15 15:02:00	125	GCG<->GCT	A<->A	syn	g2015ZJAB1GL001123
scaffold11_47728	T	T	C	T<->C	1900-01-15 12:02:00	124	AGA<->AGG	R<->R	syn	g2015ZJAB1GL001123
scaffold11_47731	C	C	T	C<->T	1900-01-15 09:02:00	123	GGG<->GGA	G<->G	syn	g2015ZJAB1GL001123
scaffold11_47739	C	C	T	C<->T	1900-01-15 01:00:00	121	GTC<->ATC	V<->I	nonsyn	g2015ZJAB1GL001123
scaffold11_47776	G	G	A	G<->A	1900-01-13 12:02:00	108	GAC<->GAT	D<->D	syn	g2015ZJAB1GL001123
scaffold11_47782	A	A	G	A<->G	1900-01-13 06:02:00	106	AAT<->AAC	N<->N	syn	g2015ZJAB1GL001123
scaffold11_47788	T	T	A	T<->A	1900-01-13 00:02:00	104	TCA<->TCT	S<->S	syn	g2015ZJAB1GL001123
scaffold11_47791	C	C	G	C<->G	1900-01-12 21:02:00	103	GCG<->GCC	A<->A	syn	g2015ZJAB1GL001123
scaffold11_47812	A	A	G	A<->G	1900-01-12 00:02:00	96	CGT<->CGC	R<->R	syn	g2015ZJAB1GL001123
scaffold11_47815	A	A	G	A<->G	1900-01-11 21:02:00	95	AAT<->AAC	N<->N	syn	g2015ZJAB1GL001123
scaffold11_47830	C	C	T	C<->T	1900-01-11 06:02:00	90	CAG<->CAA	Q<->Q	syn	g2015ZJAB1GL001123
scaffold11_47842	T	T	C	T<->C	1900-01-10 18:02:00	86	GTA<->GTG	V<->V	syn	g2015ZJAB1GL001123
scaffold11_47848	G	G	A	G<->A	1900-01-10 12:02:00	84	CAC<->CAT	H<->H	syn	g2015ZJAB1GL001123
scaffold11_47887	C	C	T	C<->T	1900-01-08 21:02:00	71	AAG<->AAA	K<->K	syn	g2015ZJAB1GL001123
scaffold11_47905	T	T	C	T<->C	1900-01-08 03:02:00	65	AAA<->AAG	K<->K	syn	g2015ZJAB1GL001123
scaffold11_47911	T	T	C	T<->C	1900-01-07 21:02:00	63	ACA<->ACG	T<->T	syn	g2015ZJAB1GL001123
scaffold11_47935	T	T	C	T<->C	1900-01-06 21:02:00	55	CAA<->CAG	Q<->Q	syn	g2015ZJAB1GL001123
scaffold11_47938	C	C	T	C<->T	1900-01-06 18:02:00	54	GGG<->GGA	G<->G	syn	g2015ZJAB1GL001123
scaffold11_47992	A	A	G	A<->G	1900-01-04 12:02:00	36	GCT<->GCC	A<->A	syn	g2015ZJAB1GL001123
scaffold11_48001	T	T	C	T<->C	1900-01-04 03:02:00	33	CAA<->CAG	Q<->Q	syn	g2015ZJAB1GL001123
scaffold11_48016	C	C	A	C<->A	1900-01-03 12:02:00	28	ATG<->ATT	M<->I	nonsyn	g2015ZJAB1GL001123
scaffold11_48039	T	T	C	T<->C	1900-01-02 13:00:00	21	ACT<->GCT	T<->A	nonsyn	g2015ZJAB1GL001123
scaffold11_48071	A	A	G	A<->G	1900-01-01 05:01:00	10	GTA<->GCA	V<->A	nonsyn	g2015ZJAB1GL001123
scaffold11_48102	C	C	T	C<->T	1900-05-30 21:02:00	1215	GAG<->GAA	E<->E	syn	g2015ZJAB1GL001124
scaffold11_48114	C	C	T	C<->T	1900-05-30 09:02:00	1211	CCG<->CCA	P<->P	syn	g2015ZJAB1GL001124
scaffold11_48135	C	C	T	C<->T	1900-05-29 12:02:00	1204	TTG<->TTA	L<->L	syn	g2015ZJAB1GL001124
scaffold11_48168	C	C	T	C<->T	1900-05-28 03:02:00	1193	GTG<->GTA	V<->V	syn	g2015ZJAB1GL001124
scaffold11_48174	C	C	T	C<->T	1900-05-27 21:02:00	1191	ACG<->ACA	T<->T	syn	g2015ZJAB1GL001124
scaffold11_48198	C	C	T	C<->T	1900-05-26 21:02:00	1183	AAG<->AAA	K<->K	syn	g2015ZJAB1GL001124
scaffold11_48219	C	C	T	C<->T	1900-05-26 00:02:00	1176	CAG<->CAA	Q<->Q	syn	g2015ZJAB1GL001124
scaffold11_48270	A	A	G	A<->G	1900-05-23 21:02:00	1159	CAT<->CAC	H<->H	syn	g2015ZJAB1GL001124
scaffold11_48279	T	T	A	T<->A	1900-05-23 12:02:00	1156	CCA<->CCT	P<->P	syn	g2015ZJAB1GL001124
scaffold11_48282	T	T	C	T<->C	1900-05-23 09:02:00	1155	AAA<->AAG	K<->K	syn	g2015ZJAB1GL001124
scaffold11_48285	G	G	A	G<->A	1900-05-23 06:02:00	1154	GGC<->GGT	G<->G	syn	g2015ZJAB1GL001124
scaffold11_48291	T	T	A	T<->A	1900-05-23 00:02:00	1152	ACA<->ACT	T<->T	syn	g2015ZJAB1GL001124
scaffold11_48327	G	G	A	G<->A	1900-05-21 12:02:00	1140	GAC<->GAT	D<->D	syn	g2015ZJAB1GL001124
scaffold11_48336	T	T	G	T<->G	1900-05-21 03:02:00	1137	ATA<->ATC	I<->I	syn	g2015ZJAB1GL001124
scaffold11_48387	G	G	A	G<->A	1900-05-19 00:02:00	1120	ATC<->ATT	I<->I	syn	g2015ZJAB1GL001124
scaffold11_48522	C	C	T	C<->T	1900-05-13 09:02:00	1075	AAG<->AAA	K<->K	syn	g2015ZJAB1GL001124
scaffold11_48534	T	T	G	T<->G	1900-05-12 21:02:00	1071	GCA<->GCC	A<->A	syn	g2015ZJAB1GL001124
scaffold11_48558	T	T	C	T<->C	1900-05-11 21:02:00	1063	GCA<->GCG	A<->A	syn	g2015ZJAB1GL001124
scaffold11_48594	T	T	C	T<->C	1900-05-10 09:02:00	1051	GCA<->GCG	A<->A	syn	g2015ZJAB1GL001124
scaffold11_48606	T	T	C	T<->C	1900-05-09 21:02:00	1047	TTA<->TTG	L<->L	syn	g2015ZJAB1GL001124
scaffold11_48738	C	C	T	C<->T	1900-05-04 09:02:00	1003	TTG<->TTA	L<->L	syn	g2015ZJAB1GL001124
scaffold11_48853	A	A	G	A<->G	1900-04-29 14:01:00	965	GTG<->GCG	V<->A	nonsyn	g2015ZJAB1GL001124
scaffold11_48916	G	G	A	G<->A	1900-04-26 23:01:00	944	TCT<->TTT	S<->F	nonsyn	g2015ZJAB1GL001124
scaffold11_49011	T	T	C	T<->C	1900-04-23 00:02:00	912	GCA<->GCG	A<->A	syn	g2015ZJAB1GL001124
scaffold11_49032	A	A	G	A<->G	1900-04-22 03:02:00	905	TTT<->TTC	F<->F	syn	g2015ZJAB1GL001124
scaffold11_49116	G	G	A	G<->A	1900-04-18 15:02:00	877	ACC<->ACT	T<->T	syn	g2015ZJAB1GL001124
scaffold11_49125	G	G	A	G<->A	1900-04-18 06:02:00	874	ATC<->ATT	I<->I	syn	g2015ZJAB1GL001124
scaffold11_49131	A	A	G	A<->G	1900-04-18 00:02:00	872	GAT<->GAC	D<->D	syn	g2015ZJAB1GL001124
scaffold11_49176	A	A	G	A<->G	1900-04-16 03:02:00	857	TAT<->TAC	Y<->Y	syn	g2015ZJAB1GL001124
scaffold11_49188	G	G	A	G<->A	1900-04-15 15:02:00	853	ATC<->ATT	I<->I	syn	g2015ZJAB1GL001124
scaffold11_49275	A	A	G	A<->G	1900-04-12 00:02:00	824	GGT<->GGC	G<->G	syn	g2015ZJAB1GL001124
scaffold11_49308	T	T	G	T<->G	1900-04-10 15:02:00	813	ACA<->ACC	T<->T	syn	g2015ZJAB1GL001124
scaffold11_49326	C	C	A	C<->A	1900-04-09 21:02:00	807	GCG<->GCT	A<->A	syn	g2015ZJAB1GL001124
scaffold11_49422	T	T	C	T<->C	1900-04-05 21:02:00	775	TTA<->TTG	L<->L	syn	g2015ZJAB1GL001124
scaffold11_49425	G	G	A	G<->A	1900-04-05 18:02:00	774	GCC<->GCT	A<->A	syn	g2015ZJAB1GL001124
scaffold11_49434	T	T	C	T<->C	1900-04-05 09:02:00	771	CAA<->CAG	Q<->Q	syn	g2015ZJAB1GL001124
scaffold11_49440	C	C	T	C<->T	1900-04-05 03:02:00	769	GTG<->GTA	V<->V	syn	g2015ZJAB1GL001124
scaffold11_49443	G	G	A	G<->A	1900-04-05 00:02:00	768	GAC<->GAT	D<->D	syn	g2015ZJAB1GL001124
scaffold11_49470	G	G	A	G<->A	1900-04-03 21:02:00	759	GAC<->GAT	D<->D	syn	g2015ZJAB1GL001124
scaffold11_49473	G	G	A	G<->A	1900-04-03 18:02:00	758	GGC<->GGT	G<->G	syn	g2015ZJAB1GL001124
scaffold11_49479	C	C	T	C<->T	1900-04-03 12:02:00	756	CAG<->CAA	Q<->Q	syn	g2015ZJAB1GL001124
scaffold11_49494	T	T	C	T<->C	1900-04-02 21:02:00	751	ACA<->ACG	T<->T	syn	g2015ZJAB1GL001124
scaffold11_49521	G	G	A	G<->A	1900-04-01 18:02:00	742	ATC<->ATT	I<->I	syn	g2015ZJAB1GL001124
scaffold11_49527	G	G	A	G<->A	1900-04-01 12:02:00	740	CAC<->CAT	H<->H	syn	g2015ZJAB1GL001124
scaffold11_49536	A	A	G	A<->G	1900-04-01 03:02:00	737	GGT<->GGC	G<->G	syn	g2015ZJAB1GL001124
scaffold11_49539	T	T	A	T<->A	1900-04-01 00:02:00	736	ACA<->ACT	T<->T	syn	g2015ZJAB1GL001124
scaffold11_49545	T	T	C	T<->C	1900-03-31 18:02:00	734	CTA<->CTG	L<->L	syn	g2015ZJAB1GL001124
scaffold11_49548	C	C	A	C<->A	1900-03-31 15:02:00	733	CTG<->CTT	L<->L	syn	g2015ZJAB1GL001124
scaffold11_49569	A	A	G	A<->G	1900-03-30 18:02:00	726	CGT<->CGC	R<->R	syn	g2015ZJAB1GL001124
scaffold11_49575	A	A	G	A<->G	1900-03-30 12:02:00	724	ACT<->ACC	T<->T	syn	g2015ZJAB1GL001124
scaffold11_49578	T	T	G	T<->G	1900-03-30 09:02:00	723	ACA<->ACC	T<->T	syn	g2015ZJAB1GL001124
scaffold11_49590	A	A	T	A<->T	1900-03-29 21:02:00	719	TCT<->TCA	S<->S	syn	g2015ZJAB1GL001124
scaffold11_49593	T	T	A	T<->A	1900-03-29 18:02:00	718	GAA<->GAT	E<->D	nonsyn	g2015ZJAB1GL001124
scaffold11_49628	A	A	G	A<->G	1900-03-28 07:00:00	707	TTG<->CTG	L<->L	syn	g2015ZJAB1GL001124
scaffold11_49647	A	A	G	A<->G	1900-03-27 12:02:00	700	ATT<->ATC	I<->I	syn	g2015ZJAB1GL001124
scaffold11_49649	T	T	C	T<->C	1900-03-27 10:00:00	700	ATT<->GTT	I<->V	nonsyn	g2015ZJAB1GL001124
scaffold11_49662	T	T	A	T<->A	1900-03-26 21:02:00	695	CCA<->CCT	P<->P	syn	g2015ZJAB1GL001124
scaffold11_49674	G	G	T	G<->T	1900-03-26 09:02:00	691	GCC<->GCA	A<->A	syn	g2015ZJAB1GL001124
scaffold11_49677	C	C	T	C<->T	1900-03-26 06:02:00	690	CAG<->CAA	Q<->Q	syn	g2015ZJAB1GL001124
scaffold11_49796	G	G	A	G<->A	1900-03-21 07:00:00	651	CTA<->TTA	L<->L	syn	g2015ZJAB1GL001124
scaffold11_49866	G	G	A	G<->A	1900-03-18 09:02:00	627	CTC<->CTT	L<->L	syn	g2015ZJAB1GL001124
scaffold11_49890	G	G	A	G<->A	1900-03-17 09:02:00	619	GAC<->GAT	D<->D	syn	g2015ZJAB1GL001124
scaffold11_49976	T	T	C	T<->C	1900-03-13 19:00:00	591	ATC<->GTC	I<->V	nonsyn	g2015ZJAB1GL001124
scaffold11_49983	T	T	C	T<->C	1900-03-13 12:02:00	588	GCA<->GCG	A<->A	syn	g2015ZJAB1GL001124
scaffold11_49986	C	C	A	C<->A	1900-03-13 09:02:00	587	GCG<->GCT	A<->A	syn	g2015ZJAB1GL001124
scaffold11_49992	C	C	T	C<->T	1900-03-13 03:02:00	585	GCG<->GCA	A<->A	syn	g2015ZJAB1GL001124
scaffold11_50013	C	C	T	C<->T	1900-03-12 06:02:00	578	CCG<->CCA	P<->P	syn	g2015ZJAB1GL001124
scaffold11_50016	G	G	A	G<->A	1900-03-12 03:02:00	577	CGC<->CGT	R<->R	syn	g2015ZJAB1GL001124
scaffold11_50022	T	T	C	T<->C	1900-03-11 21:02:00	575	TCA<->TCG	S<->S	syn	g2015ZJAB1GL001124
scaffold11_50066	C	C	T	C<->T	1900-03-10 01:00:00	561	GTT<->ATT	V<->I	nonsyn	g2015ZJAB1GL001124
scaffold11_50069	G	G	C	G<->C	1900-03-09 22:00:00	560	CCA<->GCA	P<->A	nonsyn	g2015ZJAB1GL001124
scaffold11_50079	G	G	A	G<->A	1900-03-09 12:02:00	556	CGC<->CGT	R<->R	syn	g2015ZJAB1GL001124
scaffold11_50094	A	A	G	A<->G	1900-03-08 21:02:00	551	GTT<->GTC	V<->V	syn	g2015ZJAB1GL001124
scaffold11_50103	T	T	C	T<->C	1900-03-08 12:02:00	548	CCA<->CCG	P<->P	syn	g2015ZJAB1GL001124
scaffold11_50106	C	C	T	C<->T	1900-03-08 09:02:00	547	CCG<->CCA	P<->P	syn	g2015ZJAB1GL001124
scaffold11_50108	G	G	A	G<->A	1900-03-08 07:00:00	547	CCG<->TCG	P<->S	nonsyn	g2015ZJAB1GL001124
scaffold11_50111	A	A	G	A<->G	1900-03-08 04:00:00	546	TTG<->CTG	L<->L	syn	g2015ZJAB1GL001124
scaffold11_50145	A	A	G	A<->G	1900-03-06 18:02:00	534	ATT<->ATC	I<->I	syn	g2015ZJAB1GL001124
scaffold11_50163	G	G	A	G<->A	1900-03-06 00:02:00	528	ATC<->ATT	I<->I	syn	g2015ZJAB1GL001124
scaffold11_50187	A	A	G	A<->G	1900-03-05 00:02:00	520	TTT<->TTC	F<->F	syn	g2015ZJAB1GL001124
scaffold11_50202	G	G	T	G<->T	1900-03-04 09:02:00	515	CCC<->CCA	P<->P	syn	g2015ZJAB1GL001124
scaffold11_50328	C	C	T	C<->T	1900-02-28 03:02:00	473	GGG<->GGA	G<->G	syn	g2015ZJAB1GL001124
scaffold11_50343	G	G	A	G<->A	1900-02-27 12:02:00	468	CGC<->CGT	R<->R	syn	g2015ZJAB1GL001124
scaffold11_50385	A	A	G	A<->G	1900-02-25 18:02:00	454	CAT<->CAC	H<->H	syn	g2015ZJAB1GL001124
scaffold11_50562	C	C	T	C<->T	1900-02-18 09:02:00	395	TTG<->TTA	L<->L	syn	g2015ZJAB1GL001124
scaffold11_50634	A	A	G	A<->G	1900-02-15 09:02:00	371	GGT<->GGC	G<->G	syn	g2015ZJAB1GL001124
scaffold11_50646	G	G	A	G<->A	1900-02-14 21:02:00	367	ATC<->ATT	I<->I	syn	g2015ZJAB1GL001124
scaffold11_50805	T	T	C	T<->C	1900-02-08 06:02:00	314	CTA<->CTG	L<->L	syn	g2015ZJAB1GL001124
scaffold11_50823	A	A	G	A<->G	1900-02-07 12:02:00	308	ATT<->ATC	I<->I	syn	g2015ZJAB1GL001124
scaffold11_50845	T	T	C	T<->C	1900-02-06 14:01:00	301	AAT<->AGT	N<->S	nonsyn	g2015ZJAB1GL001124
scaffold11_50918	G	G	A	G<->A	1900-02-03 13:00:00	277	CTG<->TTG	L<->L	syn	g2015ZJAB1GL001124
scaffold11_50928	A	A	G	A<->G	1900-02-03 03:02:00	273	ACT<->ACC	T<->T	syn	g2015ZJAB1GL001124
scaffold11_50940	T	T	C	T<->C	1900-02-02 15:02:00	269	GTA<->GTG	V<->V	syn	g2015ZJAB1GL001124
scaffold11_50955	A	A	G	A<->G	1900-02-02 00:02:00	264	GAT<->GAC	D<->D	syn	g2015ZJAB1GL001124
scaffold11_50991	C	C	T	C<->T	1900-01-31 12:02:00	252	GTG<->GTA	V<->V	syn	g2015ZJAB1GL001124
scaffold11_50994	C	C	T	C<->T	1900-01-31 09:02:00	251	CAG<->CAA	Q<->Q	syn	g2015ZJAB1GL001124
scaffold11_50999	G	G	A	G<->A	1900-01-31 04:00:00	250	CCG<->TCG	P<->S	nonsyn	g2015ZJAB1GL001124
scaffold11_51015	C	C	T	C<->T	1900-01-30 12:02:00	244	CAG<->CAA	Q<->Q	syn	g2015ZJAB1GL001124
scaffold11_51021	C	C	T	C<->T	1900-01-30 06:02:00	242	CCG<->CCA	P<->P	syn	g2015ZJAB1GL001124
scaffold11_51024	T	T	A	T<->A	1900-01-30 03:02:00	241	ACA<->ACT	T<->T	syn	g2015ZJAB1GL001124
scaffold11_51033	G	G	A	G<->A	1900-01-29 18:02:00	238	ATC<->ATT	I<->I	syn	g2015ZJAB1GL001124
scaffold11_51039	A	A	G	A<->G	1900-01-29 12:02:00	236	GTT<->GTC	V<->V	syn	g2015ZJAB1GL001124
scaffold11_51057	G	G	A	G<->A	1900-01-28 18:02:00	230	TTC<->TTT	F<->F	syn	g2015ZJAB1GL001124
scaffold11_51090	A	A	G	A<->G	1900-01-27 09:02:00	219	TAT<->TAC	Y<->Y	syn	g2015ZJAB1GL001124
scaffold11_51108	C	C	T	C<->T	1900-01-26 15:02:00	213	GCG<->GCA	A<->A	syn	g2015ZJAB1GL001124
scaffold11_51141	A	A	G	A<->G	1900-01-25 06:02:00	202	GGT<->GGC	G<->G	syn	g2015ZJAB1GL001124
scaffold11_51150	C	C	A	C<->A	1900-01-24 21:02:00	199	CTG<->CTT	L<->L	syn	g2015ZJAB1GL001124
scaffold11_51156	C	C	T	C<->T	1900-01-24 15:02:00	197	GCG<->GCA	A<->A	syn	g2015ZJAB1GL001124
scaffold11_51159	T	T	C	T<->C	1900-01-24 12:02:00	196	CTA<->CTG	L<->L	syn	g2015ZJAB1GL001124
scaffold11_51201	A	A	G	A<->G	1900-01-22 18:02:00	182	CGT<->CGC	R<->R	syn	g2015ZJAB1GL001124
scaffold11_51275	T	T	G	T<->G	1900-01-19 16:00:00	158	ATC<->CTC	I<->L	nonsyn	g2015ZJAB1GL001124
scaffold11_51280	A	A	G	A<->G	1900-01-19 11:01:00	156	CTA<->CCA	L<->P	nonsyn	g2015ZJAB1GL001124
scaffold11_51300	C	C	T	C<->T	1900-01-18 15:02:00	149	TCG<->TCA	S<->S	syn	g2015ZJAB1GL001124
scaffold11_51342	A	A	G	A<->G	1900-01-16 21:02:00	135	GAT<->GAC	D<->D	syn	g2015ZJAB1GL001124
scaffold11_51345	A	A	G	A<->G	1900-01-16 18:02:00	134	GTT<->GTC	V<->V	syn	g2015ZJAB1GL001124
scaffold11_51354	C	C	T	C<->T	1900-01-16 09:02:00	131	AAG<->AAA	K<->K	syn	g2015ZJAB1GL001124
scaffold11_51363	A	A	G	A<->G	1900-01-16 00:02:00	128	GCT<->GCC	A<->A	syn	g2015ZJAB1GL001124
scaffold11_51387	C	C	T	C<->T	1900-01-15 00:02:00	120	GCG<->GCA	A<->A	syn	g2015ZJAB1GL001124
scaffold11_51411	G	G	A	G<->A	1900-01-14 00:02:00	112	AGC<->AGT	S<->S	syn	g2015ZJAB1GL001124
scaffold11_51423	T	T	A	T<->A	1900-01-13 12:02:00	108	GCA<->GCT	A<->A	syn	g2015ZJAB1GL001124
scaffold11_51426	C	C	T	C<->T	1900-01-13 09:02:00	107	GAG<->GAA	E<->E	syn	g2015ZJAB1GL001124
scaffold11_51465	C	C	T	C<->T	1900-01-11 18:02:00	94	AAG<->AAA	K<->K	syn	g2015ZJAB1GL001124
scaffold11_51483	G	G	T	G<->T	1900-01-11 00:02:00	88	ACC<->ACA	T<->T	syn	g2015ZJAB1GL001124
scaffold11_51498	T	T	C	T<->C	1900-01-10 09:02:00	83	GGA<->GGG	G<->G	syn	g2015ZJAB1GL001124
scaffold11_51501	T	T	C	T<->C	1900-01-10 06:02:00	82	GAA<->GAG	E<->E	syn	g2015ZJAB1GL001124
scaffold11_51504	T	T	C	T<->C	1900-01-10 03:02:00	81	GTA<->GTG	V<->V	syn	g2015ZJAB1GL001124
scaffold11_51537	T	T	C	T<->C	1900-01-08 18:02:00	70	CTA<->CTG	L<->L	syn	g2015ZJAB1GL001124
scaffold11_51573	C	C	A	C<->A	1900-01-07 06:02:00	58	GGG<->GGT	G<->G	syn	g2015ZJAB1GL001124
scaffold11_51591	A	A	G	A<->G	1900-01-06 12:02:00	52	ATT<->ATC	I<->I	syn	g2015ZJAB1GL001124
scaffold11_51632	A	A	G	A<->G	1900-01-04 19:00:00	39	TTG<->CTG	L<->L	syn	g2015ZJAB1GL001124
scaffold11_51710	T	T	C	T<->C	1900-01-01 13:00:00	13	AAG<->GAG	K<->E	nonsyn	g2015ZJAB1GL001124
scaffold11_51723	A	A	G	A<->G	1900-01-01 00:02:00	8	TTT<->TTC	F<->F	syn	g2015ZJAB1GL001124
scaffold11_51750	G	G	T	G<->T	--	--	--	--	--	intergenic
scaffold11_51801	T	T	G	T<->G	1900-04-28 09:02:00	955	ACA<->ACC	T<->T	syn	g2015ZJAB1GL001125
scaffold11_51905	G	G	A	G<->A	1900-04-24 01:00:00	921	CTA<->TTA	L<->L	syn	g2015ZJAB1GL001125
scaffold11_51951	G	G	T	G<->T	1900-04-22 03:02:00	905	ATC<->ATA	I<->I	syn	g2015ZJAB1GL001125
scaffold11_51972	A	A	T	A<->T	1900-04-21 06:02:00	898	CCT<->CCA	P<->P	syn	g2015ZJAB1GL001125
scaffold11_52068	G	G	A	G<->A	1900-04-17 06:02:00	866	GCC<->GCT	A<->A	syn	g2015ZJAB1GL001125
scaffold11_52110	A	A	T	A<->T	1900-04-15 12:02:00	852	AGT<->AGA	S<->R	nonsyn	g2015ZJAB1GL001125
scaffold11_52218	C	C	T	C<->T	1900-04-11 00:02:00	816	GTG<->GTA	V<->V	syn	g2015ZJAB1GL001125
scaffold11_52224	C	C	T	C<->T	1900-04-10 18:02:00	814	GAG<->GAA	E<->E	syn	g2015ZJAB1GL001125
scaffold11_52242	G	G	C	G<->C	1900-04-10 00:02:00	808	ACC<->ACG	T<->T	syn	g2015ZJAB1GL001125
scaffold11_52260	C	C	A	C<->A	1900-04-09 06:02:00	802	GGG<->GGT	G<->G	syn	g2015ZJAB1GL001125
scaffold11_52272	C	C	T	C<->T	1900-04-08 18:02:00	798	CAG<->CAA	Q<->Q	syn	g2015ZJAB1GL001125
scaffold11_52275	T	T	C	T<->C	1900-04-08 15:02:00	797	GGA<->GGG	G<->G	syn	g2015ZJAB1GL001125
scaffold11_52294	T	T	C	T<->C	1900-04-07 20:01:00	791	CAT<->CGT	H<->R	nonsyn	g2015ZJAB1GL001125
scaffold11_52305	G	G	A	G<->A	1900-04-07 09:02:00	787	TAC<->TAT	Y<->Y	syn	g2015ZJAB1GL001125
scaffold11_52311	G	G	A	G<->A	1900-04-07 03:02:00	785	ATC<->ATT	I<->I	syn	g2015ZJAB1GL001125
scaffold11_52338	G	G	A	G<->A	1900-04-06 00:02:00	776	CTC<->CTT	L<->L	syn	g2015ZJAB1GL001125
scaffold11_52425	G	G	T	G<->T	1900-04-02 09:02:00	747	GCC<->GCA	A<->A	syn	g2015ZJAB1GL001125
scaffold11_52428	C	C	T	C<->T	1900-04-02 06:02:00	746	GAG<->GAA	E<->E	syn	g2015ZJAB1GL001125
scaffold11_52440	A	A	G	A<->G	1900-04-01 18:02:00	742	CCT<->CCC	P<->P	syn	g2015ZJAB1GL001125
scaffold11_52491	T	T	C	T<->C	1900-03-30 15:02:00	725	GAA<->GAG	E<->E	syn	g2015ZJAB1GL001125
scaffold11_52521	T	T	C	T<->C	1900-03-29 09:02:00	715	CCA<->CCG	P<->P	syn	g2015ZJAB1GL001125
scaffold11_52539	T	T	C	T<->C	1900-03-28 15:02:00	709	CCA<->CCG	P<->P	syn	g2015ZJAB1GL001125
scaffold11_52563	C	C	G	C<->G	1900-03-27 15:02:00	701	CTG<->CTC	L<->L	syn	g2015ZJAB1GL001125
scaffold11_52566	C	C	T	C<->T	1900-03-27 12:02:00	700	GAG<->GAA	E<->E	syn	g2015ZJAB1GL001125
scaffold11_52581	T	T	C	T<->C	1900-03-26 21:02:00	695	CCA<->CCG	P<->P	syn	g2015ZJAB1GL001125
scaffold11_52584	T	T	C	T<->C	1900-03-26 18:02:00	694	AAA<->AAG	K<->K	syn	g2015ZJAB1GL001125
scaffold11_52587	A	A	G	A<->G	1900-03-26 15:02:00	693	ATT<->ATC	I<->I	syn	g2015ZJAB1GL001125
scaffold11_52626	C	C	T	C<->T	1900-03-25 00:02:00	680	GTG<->GTA	V<->V	syn	g2015ZJAB1GL001125
scaffold11_52644	C	C	T	C<->T	1900-03-24 06:02:00	674	TTG<->TTA	L<->L	syn	g2015ZJAB1GL001125
scaffold11_52647	C	C	T	C<->T	1900-03-24 03:02:00	673	TTG<->TTA	L<->L	syn	g2015ZJAB1GL001125
scaffold11_52665	G	G	A	G<->A	1900-03-23 09:02:00	667	ACC<->ACT	T<->T	syn	g2015ZJAB1GL001125
scaffold11_52671	A	A	G	A<->G	1900-03-23 03:02:00	665	TTT<->TTC	F<->F	syn	g2015ZJAB1GL001125
scaffold11_52683	A	A	G	A<->G	1900-03-22 15:02:00	661	CTT<->CTC	L<->L	syn	g2015ZJAB1GL001125
scaffold11_52689	G	G	A	G<->A	1900-03-22 09:02:00	659	AAC<->AAT	N<->N	syn	g2015ZJAB1GL001125
scaffold11_52764	C	C	A	C<->A	1900-03-19 06:02:00	634	TCG<->TCT	S<->S	syn	g2015ZJAB1GL001125
scaffold11_52773	T	T	C	T<->C	1900-03-18 21:02:00	631	CAA<->CAG	Q<->Q	syn	g2015ZJAB1GL001125
scaffold11_52776	T	T	C	T<->C	1900-03-18 18:02:00	630	GAA<->GAG	E<->E	syn	g2015ZJAB1GL001125
scaffold11_52794	T	T	C	T<->C	1900-03-18 00:02:00	624	GAA<->GAG	E<->E	syn	g2015ZJAB1GL001125
scaffold11_52845	G	G	C	G<->C	1900-03-15 21:02:00	607	ATC<->ATG	I<->M	nonsyn	g2015ZJAB1GL001125
scaffold11_52847	T	T	C	T<->C	1900-03-15 19:00:00	607	ATC<->GTC	I<->V	nonsyn	g2015ZJAB1GL001125
scaffold11_52848	C	C	T	C<->T	1900-03-15 18:02:00	606	CCG<->CCA	P<->P	syn	g2015ZJAB1GL001125
scaffold11_52869	A	A	G	A<->G	1900-03-14 21:02:00	599	GAT<->GAC	D<->D	syn	g2015ZJAB1GL001125
scaffold11_52953	T	T	C	T<->C	1900-03-11 09:02:00	571	CTA<->CTG	L<->L	syn	g2015ZJAB1GL001125
scaffold11_52955	G	G	T	G<->T	1900-03-11 07:00:00	571	CTA<->ATA	L<->I	nonsyn	g2015ZJAB1GL001125
scaffold11_52970	C	C	T	C<->T	1900-03-10 16:00:00	566	GGT<->AGT	G<->S	nonsyn	g2015ZJAB1GL001125
scaffold11_53009	G	G	A	G<->A	1900-03-09 01:00:00	553	CTG<->TTG	L<->L	syn	g2015ZJAB1GL001125
scaffold11_53031	A	A	G	A<->G	1900-03-08 03:02:00	545	ACT<->ACC	T<->T	syn	g2015ZJAB1GL001125
scaffold11_53034	T	T	C	T<->C	1900-03-08 00:02:00	544	AAA<->AAG	K<->K	syn	g2015ZJAB1GL001125
scaffold11_53040	T	T	C	T<->C	1900-03-07 18:02:00	542	CTA<->CTG	L<->L	syn	g2015ZJAB1GL001125
scaffold11_53052	G	G	A	G<->A	1900-03-07 06:02:00	538	GAC<->GAT	D<->D	syn	g2015ZJAB1GL001125
scaffold11_53064	G	G	T	G<->T	1900-03-06 18:02:00	534	GAC<->GAA	D<->E	nonsyn	g2015ZJAB1GL001125
scaffold11_53103	A	A	G	A<->G	1900-03-05 03:02:00	521	ATT<->ATC	I<->I	syn	g2015ZJAB1GL001125
scaffold11_53157	G	G	A	G<->A	1900-03-02 21:02:00	503	CGC<->CGT	R<->R	syn	g2015ZJAB1GL001125
scaffold11_53190	T	T	A	T<->A	1900-03-01 12:02:00	492	ACA<->ACT	T<->T	syn	g2015ZJAB1GL001125
scaffold11_53193	A	A	T	A<->T	1900-03-01 09:02:00	491	CGT<->CGA	R<->R	syn	g2015ZJAB1GL001125
scaffold11_53208	G	G	A	G<->A	1900-02-28 18:02:00	486	GCC<->GCT	A<->A	syn	g2015ZJAB1GL001125
scaffold11_53241	G	G	T	G<->T	1900-02-28 09:02:00	475	GCC<->GCA	A<->A	syn	g2015ZJAB1GL001125
scaffold11_53253	T	T	C	T<->C	1900-02-27 21:02:00	471	GAA<->GAG	E<->E	syn	g2015ZJAB1GL001125
scaffold11_53256	T	T	A	T<->A	1900-02-27 18:02:00	470	CCA<->CCT	P<->P	syn	g2015ZJAB1GL001125
scaffold11_53259	T	T	G	T<->G	1900-02-27 15:02:00	469	CGA<->CGC	R<->R	syn	g2015ZJAB1GL001125
scaffold11_53292	A	A	G	A<->G	1900-02-26 06:02:00	458	GGT<->GGC	G<->G	syn	g2015ZJAB1GL001125
scaffold11_53316	A	A	G	A<->G	1900-02-25 06:02:00	450	GGT<->GGC	G<->G	syn	g2015ZJAB1GL001125
scaffold11_53340	T	T	C	T<->C	1900-02-24 06:02:00	442	GAA<->GAG	E<->E	syn	g2015ZJAB1GL001125
scaffold11_53345	C	C	T	C<->T	1900-02-24 01:00:00	441	GAT<->AAT	D<->N	nonsyn	g2015ZJAB1GL001125
scaffold11_53445	A	A	G	A<->G	1900-02-19 21:02:00	407	GGT<->GGC	G<->G	syn	g2015ZJAB1GL001125
scaffold11_53613	A	A	G	A<->G	1900-02-12 21:02:00	351	GCT<->GCC	A<->A	syn	g2015ZJAB1GL001125
scaffold11_54054	C	C	T	C<->T	1900-01-25 12:02:00	204	CTG<->CTA	L<->L	syn	g2015ZJAB1GL001125
scaffold11_54057	T	T	C	T<->C	1900-01-25 09:02:00	203	CCA<->CCG	P<->P	syn	g2015ZJAB1GL001125
scaffold11_54060	C	C	T	C<->T	1900-01-25 06:02:00	202	GTG<->GTA	V<->V	syn	g2015ZJAB1GL001125
scaffold11_54087	C	C	T	C<->T	1900-01-24 03:02:00	193	GGG<->GGA	G<->G	syn	g2015ZJAB1GL001125
scaffold11_54114	C	C	T	C<->T	1900-01-23 00:02:00	184	ACG<->ACA	T<->T	syn	g2015ZJAB1GL001125
scaffold11_54129	C	C	T	C<->T	1900-01-22 09:02:00	179	CTG<->CTA	L<->L	syn	g2015ZJAB1GL001125
scaffold11_54147	G	G	T	G<->T	1900-01-21 15:02:00	173	CGC<->CGA	R<->R	syn	g2015ZJAB1GL001125
scaffold11_54148	C	C	T	C<->T	1900-01-21 14:01:00	173	CGC<->CAC	R<->H	nonsyn	g2015ZJAB1GL001125
scaffold11_54150	T	T	A	T<->A	1900-01-21 12:02:00	172	ACA<->ACT	T<->T	syn	g2015ZJAB1GL001125
scaffold11_54156	G	G	A	G<->A	1900-01-21 06:02:00	170	GGC<->GGT	G<->G	syn	g2015ZJAB1GL001125
scaffold11_54167	A	A	G	A<->G	1900-01-20 19:00:00	167	TGT<->CGT	C<->R	nonsyn	g2015ZJAB1GL001125
scaffold11_54186	A	A	C	A<->C	1900-01-20 00:02:00	160	GCT<->GCG	A<->A	syn	g2015ZJAB1GL001125
scaffold11_54209	A	A	G	A<->G	1900-01-19 01:00:00	153	TGT<->CGT	C<->R	nonsyn	g2015ZJAB1GL001125
scaffold11_54210	G	G	A	G<->A	1900-01-19 00:02:00	152	TAC<->TAT	Y<->Y	syn	g2015ZJAB1GL001125
scaffold11_54221	C	C	T	C<->T	1900-01-18 13:00:00	149	GCG<->ACG	A<->T	nonsyn	g2015ZJAB1GL001125
scaffold11_54231	T	T	C	T<->C	1900-01-18 03:02:00	145	TCA<->TCG	S<->S	syn	g2015ZJAB1GL001125
scaffold11_54239	A	A	G	A<->G	1900-01-17 19:00:00	143	TTG<->CTG	L<->L	syn	g2015ZJAB1GL001125
scaffold11_54344	T	T	C	T<->C	1900-01-13 10:00:00	108	AGT<->GGT	S<->G	nonsyn	g2015ZJAB1GL001125
scaffold11_54347	C	C	T	C<->T	1900-01-13 07:00:00	107	GAT<->AAT	D<->N	nonsyn	g2015ZJAB1GL001125
scaffold11_54360	T	T	A	T<->A	1900-01-12 18:02:00	102	GCA<->GCT	A<->A	syn	g2015ZJAB1GL001125
scaffold11_54371	A	A	G	A<->G	1900-01-12 07:00:00	99	TTA<->CTA	L<->L	syn	g2015ZJAB1GL001125
scaffold11_54378	G	G	A	G<->A	1900-01-12 00:02:00	96	ATC<->ATT	I<->I	syn	g2015ZJAB1GL001125
scaffold11_54384	A	A	G	A<->G	1900-01-11 18:02:00	94	CGT<->CGC	R<->R	syn	g2015ZJAB1GL001125
scaffold11_54393	G	G	A	G<->A	1900-01-11 09:02:00	91	CAC<->CAT	H<->H	syn	g2015ZJAB1GL001125
scaffold11_54396	A	A	G	A<->G	1900-01-11 06:02:00	90	GCT<->GCC	A<->A	syn	g2015ZJAB1GL001125
scaffold11_54410	A	A	C	A<->C	1900-01-10 16:00:00	86	TCA<->GCA	S<->A	nonsyn	g2015ZJAB1GL001125
scaffold11_54411	T	T	G	T<->G	1900-01-10 15:02:00	85	CTA<->CTC	L<->L	syn	g2015ZJAB1GL001125
scaffold11_54414	C	C	T	C<->T	1900-01-10 12:02:00	84	GTG<->GTA	V<->V	syn	g2015ZJAB1GL001125
scaffold11_54425	G	G	A	G<->A	1900-01-10 01:00:00	81	CTG<->TTG	L<->L	syn	g2015ZJAB1GL001125
scaffold11_54443	T	T	C	T<->C	1900-01-09 07:00:00	75	AAG<->GAG	K<->E	nonsyn	g2015ZJAB1GL001125
scaffold11_54486	A	A	G	A<->G	1900-01-07 12:02:00	60	GGT<->GGC	G<->G	syn	g2015ZJAB1GL001125
scaffold11_54558	C	C	T	C<->T	1900-01-04 12:02:00	36	CCG<->CCA	P<->P	syn	g2015ZJAB1GL001125
scaffold11_54674	A	A	G	A<->G	1900-02-13 01:00:00	353	TAG<->CAG	X<->Q	stop_mutation	g2015ZJAB1GL001126
scaffold11_54693	T	T	G	T<->G	1900-02-12 06:02:00	346	GGA<->GGC	G<->G	syn	g2015ZJAB1GL001126
scaffold11_54702	T	T	C	T<->C	1900-02-11 21:02:00	343	AAA<->AAG	K<->K	syn	g2015ZJAB1GL001126
scaffold11_54710	C	C	A	C<->A	1900-02-11 13:00:00	341	GCA<->TCA	A<->S	nonsyn	g2015ZJAB1GL001126
scaffold11_54721	C	C	A	C<->A	1900-02-11 02:01:00	337	GGT<->GTT	G<->V	nonsyn	g2015ZJAB1GL001126
scaffold11_54740	C	C	T	C<->T	1900-02-10 07:00:00	331	GTT<->ATT	V<->I	nonsyn	g2015ZJAB1GL001126
scaffold11_54753	G	G	A	G<->A	1900-02-09 18:02:00	326	CTC<->CTT	L<->L	syn	g2015ZJAB1GL001126
scaffold11_54783	T	T	C	T<->C	1900-02-08 12:02:00	316	CAA<->CAG	Q<->Q	syn	g2015ZJAB1GL001126
scaffold11_54786	C	C	G	C<->G	1900-02-08 09:02:00	315	ACG<->ACC	T<->T	syn	g2015ZJAB1GL001126
scaffold11_54822	T	T	C	T<->C	1900-02-06 21:02:00	303	ATA<->ATG	I<->M	nonsyn	g2015ZJAB1GL001126
scaffold11_54852	A	A	C	A<->C	1900-02-05 15:02:00	293	GGT<->GGG	G<->G	syn	g2015ZJAB1GL001126
scaffold11_54897	C	C	T	C<->T	1900-02-03 18:02:00	278	ACG<->ACA	T<->T	syn	g2015ZJAB1GL001126
scaffold11_54927	T	T	G	T<->G	1900-02-02 12:02:00	268	CTA<->CTC	L<->L	syn	g2015ZJAB1GL001126
scaffold11_54959	A	A	G	A<->G	1900-02-01 04:00:00	258	TTA<->CTA	L<->L	syn	g2015ZJAB1GL001126
scaffold11_54989	C	C	T	C<->T	1900-01-30 22:00:00	248	GAT<->AAT	D<->N	nonsyn	g2015ZJAB1GL001126
scaffold11_55054	G	G	T	G<->T	1900-01-28 05:01:00	226	ACA<->AAA	T<->K	nonsyn	g2015ZJAB1GL001126
scaffold11_55061	T	T	G	T<->G	1900-01-27 22:00:00	224	AAA<->CAA	K<->Q	nonsyn	g2015ZJAB1GL001126
scaffold11_55077	G	G	A	G<->A	1900-01-27 06:02:00	218	CCC<->CCT	P<->P	syn	g2015ZJAB1GL001126
scaffold11_55080	G	G	A	G<->A	1900-01-27 03:02:00	217	TAC<->TAT	Y<->Y	syn	g2015ZJAB1GL001126
scaffold11_55083	A	A	G	A<->G	1900-01-27 00:02:00	216	GAT<->GAC	D<->D	syn	g2015ZJAB1GL001126
scaffold11_55153	C	C	G	C<->G	1900-01-24 02:01:00	193	AGT<->ACT	S<->T	nonsyn	g2015ZJAB1GL001126
scaffold11_55235	G	G	T	G<->T	1900-01-20 16:00:00	166	CTC<->ATC	L<->I	nonsyn	g2015ZJAB1GL001126
scaffold11_55248	G	G	A	G<->A	1900-01-20 03:02:00	161	AGC<->AGT	S<->S	syn	g2015ZJAB1GL001126
scaffold11_55251	A	A	G	A<->G	1900-01-20 00:02:00	160	GTT<->GTC	V<->V	syn	g2015ZJAB1GL001126
scaffold11_55254	G	G	A	G<->A	1900-01-19 21:02:00	159	GAC<->GAT	D<->D	syn	g2015ZJAB1GL001126
scaffold11_55266	T	T	C	T<->C	1900-01-19 09:02:00	155	CTA<->CTG	L<->L	syn	g2015ZJAB1GL001126
scaffold11_55268	G	G	A	G<->A	1900-01-19 07:00:00	155	CTA<->TTA	L<->L	syn	g2015ZJAB1GL001126
scaffold11_55394	C	C	T	C<->T	1900-01-14 01:00:00	113	GCC<->ACC	A<->T	nonsyn	g2015ZJAB1GL001126
scaffold11_55419	T	T	A	T<->A	1900-01-13 00:02:00	104	GAA<->GAT	E<->D	nonsyn	g2015ZJAB1GL001126
scaffold11_55464	G	G	A	G<->A	1900-01-11 03:02:00	89	TAC<->TAT	Y<->Y	syn	g2015ZJAB1GL001126
scaffold11_55482	G	G	C	G<->C	1900-01-10 09:02:00	83	CTC<->CTG	L<->L	syn	g2015ZJAB1GL001126
scaffold11_55494	T	T	C	T<->C	1900-01-09 21:02:00	79	GGA<->GGG	G<->G	syn	g2015ZJAB1GL001126
scaffold11_55515	G	G	A	G<->A	1900-01-09 00:02:00	72	AGC<->AGT	S<->S	syn	g2015ZJAB1GL001126
scaffold11_55521	G	G	A	G<->A	1900-01-08 18:02:00	70	CGC<->CGT	R<->R	syn	g2015ZJAB1GL001126
scaffold11_55524	C	C	T	C<->T	1900-01-08 15:02:00	69	CTG<->CTA	L<->L	syn	g2015ZJAB1GL001126
scaffold11_55560	T	T	C	T<->C	1900-01-07 03:02:00	57	GAA<->GAG	E<->E	syn	g2015ZJAB1GL001126
scaffold11_55578	T	T	C	T<->C	1900-01-06 09:02:00	51	TTA<->TTG	L<->L	syn	g2015ZJAB1GL001126
scaffold11_55581	T	T	C	T<->C	1900-01-06 06:02:00	50	CCA<->CCG	P<->P	syn	g2015ZJAB1GL001126
scaffold11_55583	G	G	A	G<->A	1900-01-06 04:00:00	50	CCA<->TCA	P<->S	nonsyn	g2015ZJAB1GL001126
scaffold11_55584	T	T	C	T<->C	1900-01-06 03:02:00	49	CAA<->CAG	Q<->Q	syn	g2015ZJAB1GL001126
scaffold11_55590	A	A	G	A<->G	1900-01-05 21:02:00	47	GTT<->GTC	V<->V	syn	g2015ZJAB1GL001126
scaffold11_55623	G	G	A	G<->A	1900-01-04 12:02:00	36	GCC<->GCT	A<->A	syn	g2015ZJAB1GL001126
scaffold11_55662	G	G	A	G<->A	1900-01-02 21:02:00	23	GGC<->GGT	G<->G	syn	g2015ZJAB1GL001126
scaffold11_55692	C	C	A	C<->A	1900-01-01 15:02:00	13	TCG<->TCT	S<->S	syn	g2015ZJAB1GL001126
scaffold11_55704	T	T	C	T<->C	1900-01-01 03:02:00	9	CCA<->CCG	P<->P	syn	g2015ZJAB1GL001126
scaffold11_56785	C	C	T	C<->T	1900-02-09 15:02:00	325	GTG<->GTA	V<->V	syn	g2015ZJAB1GL001128
scaffold11_56872	C	C	A	C<->A	1900-02-06 00:02:00	296	GCG<->GCT	A<->A	syn	g2015ZJAB1GL001128
scaffold11_56875	T	T	C	T<->C	1900-02-05 21:02:00	295	GCA<->GCG	A<->A	syn	g2015ZJAB1GL001128
scaffold11_56929	G	G	T	G<->T	1900-02-03 15:02:00	277	ATC<->ATA	I<->I	syn	g2015ZJAB1GL001128
scaffold11_56965	A	A	G	A<->G	1900-02-02 03:02:00	265	TTT<->TTC	F<->F	syn	g2015ZJAB1GL001128
scaffold11_56998	A	A	G	A<->G	1900-01-31 18:02:00	254	GCT<->GCC	A<->A	syn	g2015ZJAB1GL001128
scaffold11_57001	G	G	A	G<->A	1900-01-31 15:02:00	253	GGC<->GGT	G<->G	syn	g2015ZJAB1GL001128
scaffold11_57043	A	A	C	A<->C	1900-01-29 21:02:00	239	ACT<->ACG	T<->T	syn	g2015ZJAB1GL001128
scaffold11_57046	T	T	C	T<->C	1900-01-29 18:02:00	238	AAA<->AAG	K<->K	syn	g2015ZJAB1GL001128
scaffold11_57049	G	G	A	G<->A	1900-01-29 15:02:00	237	CTC<->CTT	L<->L	syn	g2015ZJAB1GL001128
scaffold11_57052	T	T	C	T<->C	1900-01-29 12:02:00	236	GGA<->GGG	G<->G	syn	g2015ZJAB1GL001128
scaffold11_57058	T	T	C	T<->C	1900-01-29 06:02:00	234	GAA<->GAG	E<->E	syn	g2015ZJAB1GL001128
scaffold11_57064	C	C	T	C<->T	1900-01-29 00:02:00	232	GGG<->GGA	G<->G	syn	g2015ZJAB1GL001128
scaffold11_57067	C	C	T	C<->T	1900-01-28 21:02:00	231	CAG<->CAA	Q<->Q	syn	g2015ZJAB1GL001128
scaffold11_57085	C	C	T	C<->T	1900-01-28 03:02:00	225	CTG<->CTA	L<->L	syn	g2015ZJAB1GL001128
scaffold11_57223	T	T	C	T<->C	1900-01-22 09:02:00	179	TTA<->TTG	L<->L	syn	g2015ZJAB1GL001128
scaffold11_57225	A	A	G	A<->G	1900-01-22 07:00:00	179	TTA<->CTA	L<->L	syn	g2015ZJAB1GL001128
scaffold11_57226	A	A	G	A<->G	1900-01-22 06:02:00	178	AGT<->AGC	S<->S	syn	g2015ZJAB1GL001128
scaffold11_57232	T	T	G	T<->G	1900-01-22 00:02:00	176	CCA<->CCC	P<->P	syn	g2015ZJAB1GL001128
scaffold11_57244	G	G	A	G<->A	1900-01-21 12:02:00	172	AAC<->AAT	N<->N	syn	g2015ZJAB1GL001128
scaffold11_57247	C	C	T	C<->T	1900-01-21 09:02:00	171	TCG<->TCA	S<->S	syn	g2015ZJAB1GL001128
scaffold11_57250	T	T	C	T<->C	1900-01-21 06:02:00	170	ACA<->ACG	T<->T	syn	g2015ZJAB1GL001128
scaffold11_57388	A	A	G	A<->G	1900-01-15 12:02:00	124	AGT<->AGC	S<->S	syn	g2015ZJAB1GL001128
scaffold11_57397	C	C	T	C<->T	1900-01-15 03:02:00	121	CTG<->CTA	L<->L	syn	g2015ZJAB1GL001128
scaffold11_57399	G	G	A	G<->A	1900-01-15 01:00:00	121	CTG<->TTG	L<->L	syn	g2015ZJAB1GL001128
scaffold11_57400	C	C	T	C<->T	1900-01-15 00:02:00	120	GCG<->GCA	A<->A	syn	g2015ZJAB1GL001128
scaffold11_57448	G	G	A	G<->A	1900-01-13 00:02:00	104	AGC<->AGT	S<->S	syn	g2015ZJAB1GL001128
scaffold11_57449	C	C	T	C<->T	1900-01-12 23:01:00	104	AGC<->AAC	S<->N	nonsyn	g2015ZJAB1GL001128
scaffold11_57452	T	T	G	T<->G	1900-01-12 20:01:00	103	GAG<->GCG	E<->A	nonsyn	g2015ZJAB1GL001128
scaffold11_57598	A	A	G	A<->G	1900-01-06 18:02:00	54	TTT<->TTC	F<->F	syn	g2015ZJAB1GL001128
scaffold11_57616	A	A	C	A<->C	1900-01-06 00:02:00	48	GCT<->GCG	A<->A	syn	g2015ZJAB1GL001128
scaffold11_57643	A	A	T	A<->T	1900-01-04 21:02:00	39	CCT<->CCA	P<->P	syn	g2015ZJAB1GL001128
scaffold11_57646	G	G	A	G<->A	1900-01-04 18:02:00	38	TAC<->TAT	Y<->Y	syn	g2015ZJAB1GL001128
scaffold11_57664	G	G	A	G<->A	1900-01-04 00:02:00	32	CGC<->CGT	R<->R	syn	g2015ZJAB1GL001128
scaffold11_57739	A	A	G	A<->G	1899-12-31 21:02:00	7	GCT<->GCC	A<->A	syn	g2015ZJAB1GL001128
scaffold11_57792	A	A	G	A<->G	--	--	--	--	--	intergenic
scaffold11_57971	T	T	C	T<->C	1900-03-12 01:00:00	577	ATG<->GTG	M<->V	nonsyn	g2015ZJAB1GL001129
scaffold11_58170	T	T	C	T<->C	1900-03-03 18:02:00	510	AAA<->AAG	K<->K	syn	g2015ZJAB1GL001129
scaffold11_58275	C	C	T	C<->T	1900-02-28 09:02:00	475	GAG<->GAA	E<->E	syn	g2015ZJAB1GL001129
scaffold11_58449	G	G	A	G<->A	1900-02-21 03:02:00	417	ACC<->ACT	T<->T	syn	g2015ZJAB1GL001129
scaffold11_58456	C	C	T	C<->T	1900-02-20 20:01:00	415	CGG<->CAG	R<->Q	nonsyn	g2015ZJAB1GL001129
scaffold11_58508	G	G	A	G<->A	1900-02-18 16:00:00	398	CTA<->TTA	L<->L	syn	g2015ZJAB1GL001129
scaffold11_58536	T	T	C	T<->C	1900-02-17 12:02:00	388	GTA<->GTG	V<->V	syn	g2015ZJAB1GL001129
scaffold11_58563	A	A	G	A<->G	1900-02-16 09:02:00	379	ATT<->ATC	I<->I	syn	g2015ZJAB1GL001129
scaffold11_58569	G	G	A	G<->A	1900-02-16 03:02:00	377	TGC<->TGT	C<->C	syn	g2015ZJAB1GL001129
scaffold11_58584	C	C	A	C<->A	1900-02-15 12:02:00	372	TCG<->TCT	S<->S	syn	g2015ZJAB1GL001129
scaffold11_58599	G	G	A	G<->A	1900-02-14 21:02:00	367	AGC<->AGT	S<->S	syn	g2015ZJAB1GL001129
scaffold11_58647	A	A	G	A<->G	1900-02-12 21:02:00	351	GCT<->GCC	A<->A	syn	g2015ZJAB1GL001129
scaffold11_58806	T	T	G	T<->G	1900-02-06 06:02:00	298	GCA<->GCC	A<->A	syn	g2015ZJAB1GL001129
scaffold11_59043	G	G	A	G<->A	1900-01-27 09:02:00	219	ATC<->ATT	I<->I	syn	g2015ZJAB1GL001129
scaffold11_59076	T	T	C	T<->C	1900-01-26 00:02:00	208	ACA<->ACG	T<->T	syn	g2015ZJAB1GL001129
scaffold11_59238	T	T	C	T<->C	1900-01-19 06:02:00	154	AAA<->AAG	K<->K	syn	g2015ZJAB1GL001129
scaffold11_59530	C	C	T	C<->T	1900-01-07 02:01:00	57	AGT<->AAT	S<->N	nonsyn	g2015ZJAB1GL001129
scaffold11_59686	C	C	T	C<->T	1899-12-31 14:01:00	5	TGT<->TAT	C<->Y	nonsyn	g2015ZJAB1GL001129
scaffold11_59829	T	T	C	T<->C	--	--	--	--	--	intergenic
scaffold11_59830	G	G	A	G<->A	--	--	--	--	--	intergenic
scaffold11_59840	T	T	A	T<->A	--	--	--	--	--	intergenic
scaffold11_59904	T	T	C	T<->C	--	--	--	--	--	intergenic
scaffold11_59940	C	C	T	C<->T	--	--	--	--	--	intergenic
scaffold11_59966	G	G	A	G<->A	--	--	--	--	--	intergenic
scaffold11_59971	C	C	T	C<->T	--	--	--	--	--	intergenic
scaffold11_60040	T	T	A	T<->A	--	--	--	--	--	intergenic
scaffold11_60047	C	C	T	C<->T	--	--	--	--	--	intergenic
scaffold11_60056	A	A	C	A<->C	--	--	--	--	--	intergenic
scaffold11_60061	G	G	T	G<->T	--	--	--	--	--	intergenic
scaffold11_60072	C	C	A	C<->A	--	--	--	--	--	intergenic
scaffold11_60077	A	A	C	A<->C	--	--	--	--	--	intergenic
scaffold11_60094	G	G	A	G<->A	--	--	--	--	--	intergenic
scaffold11_60104	C	C	T	C<->T	--	--	--	--	--	intergenic
scaffold11_60106	A	A	G	A<->G	--	--	--	--	--	intergenic
scaffold11_60108	C	C	T	C<->T	--	--	--	--	--	intergenic
scaffold11_60125	G	G	A	G<->A	--	--	--	--	--	intergenic
scaffold11_60126	C	C	T	C<->T	--	--	--	--	--	intergenic
scaffold11_60129	A	A	T	A<->T	--	--	--	--	--	intergenic
scaffold11_60134	A	A	G	A<->G	--	--	--	--	--	intergenic
scaffold11_60137	A	A	T	A<->T	--	--	--	--	--	intergenic
scaffold11_60172	A	A	G	A<->G	--	--	--	--	--	intergenic
scaffold11_60173	A	A	G	A<->G	--	--	--	--	--	intergenic
scaffold11_60175	A	A	T	A<->T	--	--	--	--	--	intergenic
scaffold11_60194	G	G	A	G<->A	--	--	--	--	--	intergenic
scaffold11_60197	A	A	T	A<->T	--	--	--	--	--	intergenic
scaffold11_60198	T	T	A	T<->A	--	--	--	--	--	intergenic
scaffold11_60200	C	C	T	C<->T	--	--	--	--	--	intergenic
scaffold11_60220	C	C	T	C<->T	--	--	--	--	--	intergenic
scaffold11_60233	T	T	C	T<->C	--	--	--	--	--	intergenic
scaffold11_60234	T	T	C	T<->C	--	--	--	--	--	intergenic
scaffold11_60237	C	C	T	C<->T	--	--	--	--	--	intergenic
scaffold11_60238	T	T	G	T<->G	--	--	--	--	--	intergenic
scaffold11_60256	A	A	T	A<->T	--	--	--	--	--	intergenic
scaffold11_60294	G	G	T	G<->T	--	--	--	--	--	intergenic
scaffold11_60299	G	G	A	G<->A	--	--	--	--	--	intergenic
scaffold11_60311	C	C	A	C<->A	--	--	--	--	--	intergenic
scaffold11_60387	G	G	A	G<->A	1900-01-26 21:02:00	215	AAC<->AAT	N<->N	syn	g2015ZJAB1GL001130
scaffold11_60423	C	C	T	C<->T	1900-01-25 09:02:00	203	GGG<->GGA	G<->G	syn	g2015ZJAB1GL001130
scaffold11_60476	A	A	G	A<->G	1900-01-23 04:00:00	186	TTA<->CTA	L<->L	syn	g2015ZJAB1GL001130
scaffold11_60477	T	T	C	T<->C	1900-01-23 03:02:00	185	GCA<->GCG	A<->A	syn	g2015ZJAB1GL001130
scaffold11_60570	T	T	C	T<->C	1900-01-19 06:02:00	154	TTA<->TTG	L<->L	syn	g2015ZJAB1GL001130
scaffold11_60624	G	G	A	G<->A	1900-01-17 00:02:00	136	AAC<->AAT	N<->N	syn	g2015ZJAB1GL001130
scaffold11_60714	T	T	C	T<->C	1900-01-13 06:02:00	106	GAA<->GAG	E<->E	syn	g2015ZJAB1GL001130
scaffold11_61084	T	T	A	T<->A	--	--	--	--	--	intergenic
scaffold11_61154	T	T	A	T<->A	--	--	--	--	--	intergenic
scaffold11_61178	C	C	A	C<->A	--	--	--	--	--	intergenic
scaffold11_61190	T	T	C	T<->C	--	--	--	--	--	intergenic
scaffold11_61421	C	C	T	C<->T	--	--	--	--	--	intergenic
scaffold11_61494	T	T	G	T<->G	--	--	--	--	--	intergenic
scaffold11_61529	T	T	C	T<->C	--	--	--	--	--	intergenic
scaffold11_61549	C	C	A	C<->A	--	--	--	--	--	intergenic
scaffold11_61550	T	T	A	T<->A	--	--	--	--	--	intergenic
scaffold11_61554	T	T	A	T<->A	--	--	--	--	--	intergenic
scaffold11_61558	C	C	T	C<->T	--	--	--	--	--	intergenic
scaffold11_61561	C	C	T	C<->T	--	--	--	--	--	intergenic
scaffold11_61562	T	T	C	T<->C	--	--	--	--	--	intergenic
scaffold11_61569	G	G	A	G<->A	--	--	--	--	--	intergenic
scaffold11_61576	T	T	G	T<->G	--	--	--	--	--	intergenic
scaffold11_61582	G	G	A	G<->A	--	--	--	--	--	intergenic
scaffold11_61585	C	C	T	C<->T	--	--	--	--	--	intergenic
scaffold11_61650	C	C	T	C<->T	--	--	--	--	--	intergenic
scaffold11_61652	C	C	T	C<->T	--	--	--	--	--	intergenic
scaffold11_61653	G	G	A	G<->A	--	--	--	--	--	intergenic
scaffold11_61732	A	A	G	A<->G	--	--	--	--	--	intergenic
scaffold11_61880	C	C	T	C<->T	1900-01-01 15:02:00	13	CAC<->CAT	H<->H	syn	g2015ZJAB1GL001131
scaffold11_61889	C	C	T	C<->T	1900-01-02 00:02:00	16	TCC<->TCT	S<->S	syn	g2015ZJAB1GL001131
scaffold11_62033	G	G	A	G<->A	1900-01-08 00:02:00	64	GTG<->GTA	V<->V	syn	g2015ZJAB1GL001131
scaffold11_62066	T	T	C	T<->C	1900-01-09 09:02:00	75	GAT<->GAC	D<->D	syn	g2015ZJAB1GL001131
scaffold11_62126	C	C	T	C<->T	1900-01-11 21:02:00	95	GAC<->GAT	D<->D	syn	g2015ZJAB1GL001131
scaffold11_62162	T	T	C	T<->C	1900-01-13 09:02:00	107	ATT<->ATC	I<->I	syn	g2015ZJAB1GL001131
scaffold11_62171	C	C	A	C<->A	1900-01-13 18:02:00	110	TCC<->TCA	S<->S	syn	g2015ZJAB1GL001131
scaffold11_62178	A	A	G	A<->G	1900-01-14 01:00:00	113	AAG<->GAG	K<->E	nonsyn	g2015ZJAB1GL001131
scaffold11_62233	G	G	A	G<->A	--	--	--	--	--	intergenic
scaffold11_62507	A	A	G	A<->G	1900-01-09 21:02:00	79	CAA<->CAG	Q<->Q	syn	g2015ZJAB1GL001132
scaffold11_62510	T	T	C	T<->C	1900-01-10 00:02:00	80	CCT<->CCC	P<->P	syn	g2015ZJAB1GL001132
scaffold11_62558	C	C	T	C<->T	1900-01-12 00:02:00	96	ATC<->ATT	I<->I	syn	g2015ZJAB1GL001132
scaffold11_62629	A	A	C	A<->C	1900-01-14 23:01:00	120	AAC<->ACC	N<->T	nonsyn	g2015ZJAB1GL001132
scaffold11_62667	T	T	C	T<->C	1900-01-16 13:00:00	133	TTG<->CTG	L<->L	syn	g2015ZJAB1GL001132
scaffold11_62673	G	G	C	G<->C	1900-01-16 19:00:00	135	GAA<->CAA	E<->Q	nonsyn	g2015ZJAB1GL001132
scaffold11_62681	C	C	T	C<->T	1900-01-17 03:02:00	137	ATC<->ATT	I<->I	syn	g2015ZJAB1GL001132
scaffold11_62684	C	C	T	C<->T	1900-01-17 06:02:00	138	AAC<->AAT	N<->N	syn	g2015ZJAB1GL001132
scaffold11_62866	T	T	C	T<->C	--	--	--	--	--	intergenic
scaffold11_62871	T	T	C	T<->C	--	--	--	--	--	intergenic
scaffold11_62882	A	A	T	A<->T	--	--	--	--	--	intergenic
scaffold11_62961	T	T	G	T<->G	1900-02-21 05:01:00	418	GAA<->GCA	E<->A	nonsyn	g2015ZJAB1GL001133
scaffold11_63005	T	T	C	T<->C	1900-02-19 09:02:00	403	CCA<->CCG	P<->P	syn	g2015ZJAB1GL001133
scaffold11_63239	C	C	T	C<->T	1900-02-09 15:02:00	325	GTG<->GTA	V<->V	syn	g2015ZJAB1GL001133
scaffold11_63338	A	A	T	A<->T	1900-02-05 12:02:00	292	GGT<->GGA	G<->G	syn	g2015ZJAB1GL001133
scaffold11_63379	G	G	A	G<->A	1900-02-03 19:00:00	279	CTG<->TTG	L<->L	syn	g2015ZJAB1GL001133
scaffold11_63395	T	T	C	T<->C	1900-02-03 03:02:00	273	ACA<->ACG	T<->T	syn	g2015ZJAB1GL001133
scaffold11_63431	G	G	A	G<->A	1900-02-01 15:02:00	261	GCC<->GCT	A<->A	syn	g2015ZJAB1GL001133
scaffold11_63542	G	G	A	G<->A	1900-01-28 00:02:00	224	ACC<->ACT	T<->T	syn	g2015ZJAB1GL001133
scaffold11_63548	A	A	G	A<->G	1900-01-27 18:02:00	222	CTT<->CTC	L<->L	syn	g2015ZJAB1GL001133
scaffold11_63554	T	T	C	T<->C	1900-01-27 12:02:00	220	AAA<->AAG	K<->K	syn	g2015ZJAB1GL001133
scaffold11_63563	G	G	A	G<->A	1900-01-27 03:02:00	217	AAC<->AAT	N<->N	syn	g2015ZJAB1GL001133
scaffold11_63626	G	G	A	G<->A	1900-01-24 12:02:00	196	GAC<->GAT	D<->D	syn	g2015ZJAB1GL001133
scaffold11_63800	T	T	C	T<->C	1900-01-17 06:02:00	138	TTA<->TTG	L<->L	syn	g2015ZJAB1GL001133
scaffold11_63803	G	G	A	G<->A	1900-01-17 03:02:00	137	AGC<->AGT	S<->S	syn	g2015ZJAB1GL001133
scaffold11_63812	G	G	A	G<->A	1900-01-16 18:02:00	134	TTC<->TTT	F<->F	syn	g2015ZJAB1GL001133
scaffold11_63824	G	G	A	G<->A	1900-01-16 06:02:00	130	GGC<->GGT	G<->G	syn	g2015ZJAB1GL001133
scaffold11_63842	A	A	T	A<->T	1900-01-15 12:02:00	124	GTT<->GTA	V<->V	syn	g2015ZJAB1GL001133
scaffold11_63845	G	G	T	G<->T	1900-01-15 09:02:00	123	GCC<->GCA	A<->A	syn	g2015ZJAB1GL001133
scaffold11_63851	G	G	A	G<->A	1900-01-15 03:02:00	121	CTC<->CTT	L<->L	syn	g2015ZJAB1GL001133
scaffold11_63857	A	A	G	A<->G	1900-01-14 21:02:00	119	GCT<->GCC	A<->A	syn	g2015ZJAB1GL001133
scaffold11_63869	T	T	C	T<->C	1900-01-14 09:02:00	115	GAA<->GAG	E<->E	syn	g2015ZJAB1GL001133
scaffold11_63881	T	T	G	T<->G	1900-01-13 21:02:00	111	GCA<->GCC	A<->A	syn	g2015ZJAB1GL001133
scaffold11_63896	G	G	A	G<->A	1900-01-13 06:02:00	106	TTC<->TTT	F<->F	syn	g2015ZJAB1GL001133
scaffold11_63907	C	C	T	C<->T	1900-01-12 19:00:00	103	GTC<->ATC	V<->I	nonsyn	g2015ZJAB1GL001133
scaffold11_63908	A	A	C	A<->C	1900-01-12 18:02:00	102	GTT<->GTG	V<->V	syn	g2015ZJAB1GL001133
scaffold11_63920	C	C	T	C<->T	1900-01-12 06:02:00	98	GCG<->GCA	A<->A	syn	g2015ZJAB1GL001133
scaffold11_63923	A	A	C	A<->C	1900-01-12 03:02:00	97	GCT<->GCG	A<->A	syn	g2015ZJAB1GL001133
scaffold11_63941	T	T	C	T<->C	1900-01-11 09:02:00	91	GAA<->GAG	E<->E	syn	g2015ZJAB1GL001133
scaffold11_63944	A	A	G	A<->G	1900-01-11 06:02:00	90	TAT<->TAC	Y<->Y	syn	g2015ZJAB1GL001133
scaffold11_64199	G	G	C	G<->C	1899-12-31 15:02:00	5	ACC<->ACG	T<->T	syn	g2015ZJAB1GL001133
scaffold11_64239	G	G	A	G<->A	--	--	--	--	--	intergenic
scaffold11_64284	A	A	G	A<->G	--	--	--	--	--	intergenic
scaffold11_64386	G	G	A	G<->A	--	--	--	--	--	intergenic
scaffold11_64534	A	A	G	A<->G	1900-02-06 06:02:00	298	GAT<->GAC	D<->D	syn	g2015ZJAB1GL001134
scaffold11_64564	C	C	T	C<->T	1900-02-05 00:02:00	288	TCG<->TCA	S<->S	syn	g2015ZJAB1GL001134
scaffold11_64669	T	T	C	T<->C	1900-01-31 15:02:00	253	GAA<->GAG	E<->E	syn	g2015ZJAB1GL001134
scaffold11_64675	T	T	C	T<->C	1900-01-31 09:02:00	251	CAA<->CAG	Q<->Q	syn	g2015ZJAB1GL001134
scaffold11_64677	G	G	T	G<->T	1900-01-31 07:00:00	251	CAA<->AAA	Q<->K	nonsyn	g2015ZJAB1GL001134
scaffold11_64768	A	A	G	A<->G	1900-01-27 12:02:00	220	GCT<->GCC	A<->A	syn	g2015ZJAB1GL001134
scaffold11_64822	A	A	G	A<->G	1900-01-25 06:02:00	202	AGT<->AGC	S<->S	syn	g2015ZJAB1GL001134
scaffold11_64834	A	A	G	A<->G	1900-01-24 18:02:00	198	GTT<->GTC	V<->V	syn	g2015ZJAB1GL001134
scaffold11_64849	C	C	T	C<->T	1900-01-24 03:02:00	193	TTG<->TTA	L<->L	syn	g2015ZJAB1GL001134
scaffold11_64852	C	C	A	C<->A	1900-01-24 00:02:00	192	GCG<->GCT	A<->A	syn	g2015ZJAB1GL001134
scaffold11_64864	A	A	C	A<->C	1900-01-23 12:02:00	188	GAT<->GAG	D<->E	nonsyn	g2015ZJAB1GL001134
scaffold11_64909	G	G	A	G<->A	1900-01-21 15:02:00	173	AGC<->AGT	S<->S	syn	g2015ZJAB1GL001134
scaffold11_64963	A	A	G	A<->G	1900-01-19 09:02:00	155	CGT<->CGC	R<->R	syn	g2015ZJAB1GL001134
scaffold11_65086	G	G	A	G<->A	1900-01-14 06:02:00	114	GGC<->GGT	G<->G	syn	g2015ZJAB1GL001134
scaffold11_65161	T	T	G	T<->G	1900-01-11 03:02:00	89	GCA<->GCC	A<->A	syn	g2015ZJAB1GL001134
scaffold11_65380	G	G	A	G<->A	1900-01-02 00:02:00	16	GGC<->GGT	G<->G	syn	g2015ZJAB1GL001134
scaffold11_65578	A	A	G	A<->G	1900-01-26 12:02:00	212	AAT<->AAC	N<->N	syn	g2015ZJAB1GL001135
scaffold11_65845	G	G	A	G<->A	1900-01-15 09:02:00	123	GAC<->GAT	D<->D	syn	g2015ZJAB1GL001135
scaffold11_65986	A	A	G	A<->G	1900-01-09 12:02:00	76	CCT<->CCC	P<->P	syn	g2015ZJAB1GL001135
scaffold11_66019	G	G	A	G<->A	1900-01-08 03:02:00	65	GCC<->GCT	A<->A	syn	g2015ZJAB1GL001135
scaffold11_66049	G	G	T	G<->T	1900-01-06 21:02:00	55	GCC<->GCA	A<->A	syn	g2015ZJAB1GL001135
scaffold11_66052	T	T	C	T<->C	1900-01-06 18:02:00	54	TTA<->TTG	L<->L	syn	g2015ZJAB1GL001135
scaffold11_66061	G	G	A	G<->A	1900-01-06 09:02:00	51	TGC<->TGT	C<->C	syn	g2015ZJAB1GL001135
scaffold11_66075	A	A	G	A<->G	1900-01-05 19:00:00	47	TGC<->CGC	C<->R	nonsyn	g2015ZJAB1GL001135
scaffold11_66076	A	A	G	A<->G	1900-01-05 18:02:00	46	GAT<->GAC	D<->D	syn	g2015ZJAB1GL001135
scaffold11_66112	G	G	A	G<->A	1900-01-04 06:02:00	34	AGC<->AGT	S<->S	syn	g2015ZJAB1GL001135
scaffold11_66142	C	C	T	C<->T	1900-01-03 00:02:00	24	GCG<->GCA	A<->A	syn	g2015ZJAB1GL001135
scaffold11_66168	A	A	G	A<->G	1900-01-01 22:00:00	16	TTG<->CTG	L<->L	syn	g2015ZJAB1GL001135
scaffold11_66265	G	G	A	G<->A	1900-02-14 18:02:00	366	ATC<->ATT	I<->I	syn	g2015ZJAB1GL001136
scaffold11_66274	T	T	G	T<->G	1900-02-14 09:02:00	363	ACA<->ACC	T<->T	syn	g2015ZJAB1GL001136
scaffold11_66292	A	A	G	A<->G	1900-02-13 15:02:00	357	TGT<->TGC	C<->C	syn	g2015ZJAB1GL001136
scaffold11_66301	C	C	G	C<->G	1900-02-13 06:02:00	354	GCG<->GCC	A<->A	syn	g2015ZJAB1GL001136
scaffold11_66310	G	G	A	G<->A	1900-02-12 21:02:00	351	TAC<->TAT	Y<->Y	syn	g2015ZJAB1GL001136
scaffold11_66313	A	A	G	A<->G	1900-02-12 18:02:00	350	ATT<->ATC	I<->I	syn	g2015ZJAB1GL001136
scaffold11_66328	G	G	A	G<->A	1900-02-12 03:02:00	345	TTC<->TTT	F<->F	syn	g2015ZJAB1GL001136
scaffold11_66337	G	G	C	G<->C	1900-02-11 18:02:00	342	CTC<->CTG	L<->L	syn	g2015ZJAB1GL001136
scaffold11_66340	A	A	G	A<->G	1900-02-11 15:02:00	341	TAT<->TAC	Y<->Y	syn	g2015ZJAB1GL001136
scaffold11_66343	A	A	G	A<->G	1900-02-11 12:02:00	340	GGT<->GGC	G<->G	syn	g2015ZJAB1GL001136
scaffold11_66366	A	A	G	A<->G	1900-02-10 13:00:00	333	TTA<->CTA	L<->L	syn	g2015ZJAB1GL001136
scaffold11_66367	G	G	C	G<->C	1900-02-10 12:02:00	332	GCC<->GCG	A<->A	syn	g2015ZJAB1GL001136
scaffold11_66370	A	A	G	A<->G	1900-02-10 09:02:00	331	AGT<->AGC	S<->S	syn	g2015ZJAB1GL001136
scaffold11_66373	T	T	C	T<->C	1900-02-10 06:02:00	330	TCA<->TCG	S<->S	syn	g2015ZJAB1GL001136
scaffold11_66379	C	C	T	C<->T	1900-02-10 00:02:00	328	GTG<->GTA	V<->V	syn	g2015ZJAB1GL001136
scaffold11_66382	A	A	T	A<->T	1900-02-09 21:02:00	327	CGT<->CGA	R<->R	syn	g2015ZJAB1GL001136
scaffold11_66385	T	T	C	T<->C	1900-02-09 18:02:00	326	GAA<->GAG	E<->E	syn	g2015ZJAB1GL001136
scaffold11_66388	C	C	A	C<->A	1900-02-09 15:02:00	325	ACG<->ACT	T<->T	syn	g2015ZJAB1GL001136
scaffold11_66408	A	A	G	A<->G	1900-02-08 19:00:00	319	TTA<->CTA	L<->L	syn	g2015ZJAB1GL001136
scaffold11_66421	G	G	A	G<->A	1900-02-08 06:02:00	314	GCC<->GCT	A<->A	syn	g2015ZJAB1GL001136
scaffold11_66427	G	G	A	G<->A	1900-02-08 00:02:00	312	AAC<->AAT	N<->N	syn	g2015ZJAB1GL001136
scaffold11_66430	G	G	C	G<->C	1900-02-07 21:02:00	311	CTC<->CTG	L<->L	syn	g2015ZJAB1GL001136
scaffold11_66432	G	G	A	G<->A	1900-02-07 19:00:00	311	CTC<->TTC	L<->F	nonsyn	g2015ZJAB1GL001136
scaffold11_66442	G	G	A	G<->A	1900-02-07 09:02:00	307	GGC<->GGT	G<->G	syn	g2015ZJAB1GL001136
scaffold11_66454	G	G	T	G<->T	1900-02-06 21:02:00	303	CTC<->CTA	L<->L	syn	g2015ZJAB1GL001136
scaffold11_66456	G	G	A	G<->A	1900-02-06 19:00:00	303	CTC<->TTC	L<->F	nonsyn	g2015ZJAB1GL001136
scaffold11_66457	A	A	G	A<->G	1900-02-06 18:02:00	302	CGT<->CGC	R<->R	syn	g2015ZJAB1GL001136
scaffold11_66477	G	G	A	G<->A	1900-02-05 22:00:00	296	CTG<->TTG	L<->L	syn	g2015ZJAB1GL001136
scaffold11_66493	A	A	G	A<->G	1900-02-05 06:02:00	290	ATT<->ATC	I<->I	syn	g2015ZJAB1GL001136
scaffold11_66499	G	G	T	G<->T	1900-02-05 00:02:00	288	ACC<->ACA	T<->T	syn	g2015ZJAB1GL001136
scaffold11_66517	A	A	G	A<->G	1900-02-04 06:02:00	282	CGT<->CGC	R<->R	syn	g2015ZJAB1GL001136
scaffold11_66523	T	T	C	T<->C	1900-02-04 00:02:00	280	GCA<->GCG	A<->A	syn	g2015ZJAB1GL001136
scaffold11_66580	A	A	G	A<->G	1900-02-01 15:02:00	261	CGT<->CGC	R<->R	syn	g2015ZJAB1GL001136
scaffold11_66865	T	T	C	T<->C	1900-01-20 18:02:00	166	GTA<->GTG	V<->V	syn	g2015ZJAB1GL001136
scaffold11_66934	A	A	G	A<->G	1900-01-17 21:02:00	143	GGT<->GGC	G<->G	syn	g2015ZJAB1GL001136
scaffold11_67042	G	G	A	G<->A	1900-01-13 09:02:00	107	CGC<->CGT	R<->R	syn	g2015ZJAB1GL001136
scaffold11_67060	A	A	G	A<->G	1900-01-12 15:02:00	101	ACT<->ACC	T<->T	syn	g2015ZJAB1GL001136
scaffold11_67063	C	C	A	C<->A	1900-01-12 12:02:00	100	GGG<->GGT	G<->G	syn	g2015ZJAB1GL001136
scaffold11_67111	A	A	G	A<->G	1900-01-10 12:02:00	84	ATT<->ATC	I<->I	syn	g2015ZJAB1GL001136
scaffold11_67141	C	C	A	C<->A	1900-01-09 06:02:00	74	GTG<->GTT	V<->V	syn	g2015ZJAB1GL001136
scaffold11_67602	C	C	T	C<->T	1900-02-28 06:02:00	474	CCG<->CCA	P<->P	syn	g2015ZJAB1GL001137
scaffold11_67626	A	A	G	A<->G	1900-02-27 06:02:00	466	GCT<->GCC	A<->A	syn	g2015ZJAB1GL001137
scaffold11_67728	A	A	G	A<->G	1900-02-23 00:02:00	432	AGT<->AGC	S<->S	syn	g2015ZJAB1GL001137
scaffold11_67749	T	T	G	T<->G	1900-02-22 03:02:00	425	CTA<->CTC	L<->L	syn	g2015ZJAB1GL001137
scaffold11_67752	C	C	T	C<->T	1900-02-22 00:02:00	424	GAG<->GAA	E<->E	syn	g2015ZJAB1GL001137
scaffold11_67773	G	G	A	G<->A	1900-02-21 03:02:00	417	TAC<->TAT	Y<->Y	syn	g2015ZJAB1GL001137
scaffold11_67781	G	G	A	G<->A	1900-02-20 19:00:00	415	CAT<->TAT	H<->Y	nonsyn	g2015ZJAB1GL001137
scaffold11_67784	T	T	C	T<->C	1900-02-20 16:00:00	414	AGT<->GGT	S<->G	nonsyn	g2015ZJAB1GL001137
scaffold11_67785	G	G	A	G<->A	1900-02-20 15:02:00	413	ATC<->ATT	I<->I	syn	g2015ZJAB1GL001137
scaffold11_67787	T	T	C	T<->C	1900-02-20 13:00:00	413	ATC<->GTC	I<->V	nonsyn	g2015ZJAB1GL001137
scaffold11_67788	G	G	A	G<->A	1900-02-20 12:02:00	412	TTC<->TTT	F<->F	syn	g2015ZJAB1GL001137
scaffold11_67791	A	A	T	A<->T	1900-02-20 09:02:00	411	CCT<->CCA	P<->P	syn	g2015ZJAB1GL001137
scaffold11_67794	T	T	C	T<->C	1900-02-20 06:02:00	410	TCA<->TCG	S<->S	syn	g2015ZJAB1GL001137
scaffold11_67800	A	A	T	A<->T	1900-02-20 00:02:00	408	CGT<->CGA	R<->R	syn	g2015ZJAB1GL001137
scaffold11_68030	C	C	T	C<->T	1900-02-10 10:00:00	332	GCT<->ACT	A<->T	nonsyn	g2015ZJAB1GL001137
scaffold11_68089	C	C	T	C<->T	1900-02-07 23:01:00	312	AGT<->AAT	S<->N	nonsyn	g2015ZJAB1GL001137
scaffold11_68160	A	A	G	A<->G	1900-02-05 00:02:00	288	ACT<->ACC	T<->T	syn	g2015ZJAB1GL001137
scaffold11_68610	G	G	A	G<->A	1900-01-17 06:02:00	138	GGC<->GGT	G<->G	syn	g2015ZJAB1GL001137
scaffold11_68619	G	G	A	G<->A	1900-01-16 21:02:00	135	ACC<->ACT	T<->T	syn	g2015ZJAB1GL001137
scaffold11_68628	T	T	C	T<->C	1900-01-16 12:02:00	132	CTA<->CTG	L<->L	syn	g2015ZJAB1GL001137
scaffold11_68714	G	G	T	G<->T	1900-01-12 22:00:00	104	CGA<->AGA	R<->R	syn	g2015ZJAB1GL001137
scaffold11_69110	C	C	A	C<->A	1900-02-05 22:00:00	296	GCA<->TCA	A<->S	nonsyn	g2015ZJAB1GL001138
scaffold11_69329	A	A	G	A<->G	1900-01-27 19:00:00	223	TAT<->CAT	Y<->H	nonsyn	g2015ZJAB1GL001138
scaffold11_69408	G	G	A	G<->A	1900-01-24 12:02:00	196	ATC<->ATT	I<->I	syn	g2015ZJAB1GL001138
scaffold11_69477	A	A	G	A<->G	1900-01-21 15:02:00	173	AAT<->AAC	N<->N	syn	g2015ZJAB1GL001138
scaffold11_69483	A	A	G	A<->G	1900-01-21 09:02:00	171	ATT<->ATC	I<->I	syn	g2015ZJAB1GL001138
scaffold11_69501	C	C	T	C<->T	1900-01-20 15:02:00	165	GCG<->GCA	A<->A	syn	g2015ZJAB1GL001138
scaffold11_69507	C	C	G	C<->G	1900-01-20 09:02:00	163	GTG<->GTC	V<->V	syn	g2015ZJAB1GL001138
scaffold11_69519	A	A	G	A<->G	1900-01-19 21:02:00	159	CAT<->CAC	H<->H	syn	g2015ZJAB1GL001138
scaffold11_69560	A	A	C	A<->C	1900-01-18 04:00:00	146	TTG<->GTG	L<->V	nonsyn	g2015ZJAB1GL001138
scaffold11_69576	C	C	T	C<->T	1900-01-17 12:02:00	140	GAG<->GAA	E<->E	syn	g2015ZJAB1GL001138
scaffold11_69582	G	G	A	G<->A	1900-01-17 06:02:00	138	GCC<->GCT	A<->A	syn	g2015ZJAB1GL001138
scaffold11_69666	A	A	G	A<->G	1900-01-13 18:02:00	110	AGT<->AGC	S<->S	syn	g2015ZJAB1GL001138
scaffold11_69669	C	C	A	C<->A	1900-01-13 15:02:00	109	CAG<->CAT	Q<->H	nonsyn	g2015ZJAB1GL001138
scaffold11_69711	G	G	A	G<->A	1900-01-11 21:02:00	95	ACC<->ACT	T<->T	syn	g2015ZJAB1GL001138
scaffold11_69726	A	A	G	A<->G	1900-01-11 06:02:00	90	TGT<->TGC	C<->C	syn	g2015ZJAB1GL001138
scaffold11_69771	C	C	T	C<->T	1900-01-09 09:02:00	75	TTG<->TTA	L<->L	syn	g2015ZJAB1GL001138
scaffold11_69795	T	T	C	T<->C	1900-01-08 09:02:00	67	GCA<->GCG	A<->A	syn	g2015ZJAB1GL001138
scaffold11_69798	G	G	C	G<->C	1900-01-08 06:02:00	66	GCC<->GCG	A<->A	syn	g2015ZJAB1GL001138
scaffold11_69800	C	C	T	C<->T	1900-01-08 04:00:00	66	GCC<->ACC	A<->T	nonsyn	g2015ZJAB1GL001138
scaffold11_69819	C	C	T	C<->T	1900-01-07 09:02:00	59	GTG<->GTA	V<->V	syn	g2015ZJAB1GL001138
scaffold11_69840	A	A	G	A<->G	1900-01-06 12:02:00	52	AAT<->AAC	N<->N	syn	g2015ZJAB1GL001138
scaffold11_69842	T	T	C	T<->C	1900-01-06 10:00:00	52	AAT<->GAT	N<->D	nonsyn	g2015ZJAB1GL001138
scaffold11_69858	G	G	A	G<->A	1900-01-05 18:02:00	46	GTC<->GTT	V<->V	syn	g2015ZJAB1GL001138
scaffold11_69861	T	T	C	T<->C	1900-01-05 15:02:00	45	ATA<->ATG	I<->M	nonsyn	g2015ZJAB1GL001138
scaffold11_69863	T	T	C	T<->C	1900-01-05 13:00:00	45	ATA<->GTA	I<->V	nonsyn	g2015ZJAB1GL001138
scaffold11_69864	G	G	A	G<->A	1900-01-05 12:02:00	44	GGC<->GGT	G<->G	syn	g2015ZJAB1GL001138
scaffold11_69891	A	A	C	A<->C	1900-01-04 09:02:00	35	GCT<->GCG	A<->A	syn	g2015ZJAB1GL001138
scaffold11_69894	A	A	G	A<->G	1900-01-04 06:02:00	34	GTT<->GTC	V<->V	syn	g2015ZJAB1GL001138
scaffold11_69969	G	G	C	G<->C	1900-01-01 03:02:00	9	GGC<->GGG	G<->G	syn	g2015ZJAB1GL001138
scaffold11_70037	G	G	A	G<->A	1900-03-02 00:02:00	496	GGC<->GGT	G<->G	syn	g2015ZJAB1GL001139
scaffold11_70039	C	C	T	C<->T	1900-03-01 22:00:00	496	GGC<->AGC	G<->S	nonsyn	g2015ZJAB1GL001139
scaffold11_70100	C	C	G	C<->G	1900-02-28 09:02:00	475	GTG<->GTC	V<->V	syn	g2015ZJAB1GL001139
scaffold11_70112	A	A	G	A<->G	1900-02-27 21:02:00	471	GGT<->GGC	G<->G	syn	g2015ZJAB1GL001139
scaffold11_70121	T	T	C	T<->C	1900-02-27 12:02:00	468	GGA<->GGG	G<->G	syn	g2015ZJAB1GL001139
scaffold11_70124	T	T	C	T<->C	1900-02-27 09:02:00	467	TTA<->TTG	L<->L	syn	g2015ZJAB1GL001139
scaffold11_70127	A	A	G	A<->G	1900-02-27 06:02:00	466	GAT<->GAC	D<->D	syn	g2015ZJAB1GL001139
scaffold11_70130	A	A	G	A<->G	1900-02-27 03:02:00	465	GGT<->GGC	G<->G	syn	g2015ZJAB1GL001139
scaffold11_70133	T	T	A	T<->A	1900-02-27 00:02:00	464	CTA<->CTT	L<->L	syn	g2015ZJAB1GL001139
scaffold11_70193	A	A	G	A<->G	1900-02-24 12:02:00	444	AAT<->AAC	N<->N	syn	g2015ZJAB1GL001139
scaffold11_70265	A	A	G	A<->G	1900-02-21 12:02:00	420	GGT<->GGC	G<->G	syn	g2015ZJAB1GL001139
scaffold11_70274	G	G	A	G<->A	1900-02-21 03:02:00	417	AAC<->AAT	N<->N	syn	g2015ZJAB1GL001139
scaffold11_70304	A	A	G	A<->G	1900-02-19 21:02:00	407	ATT<->ATC	I<->I	syn	g2015ZJAB1GL001139
scaffold11_70307	C	C	T	C<->T	1900-02-19 18:02:00	406	GCG<->GCA	A<->A	syn	g2015ZJAB1GL001139
scaffold11_70373	G	G	A	G<->A	1900-02-17 00:02:00	384	CGC<->CGT	R<->R	syn	g2015ZJAB1GL001139
scaffold11_70379	G	G	A	G<->A	1900-02-16 18:02:00	382	GAC<->GAT	D<->D	syn	g2015ZJAB1GL001139
scaffold11_70391	G	G	A	G<->A	1900-02-16 06:02:00	378	GGC<->GGT	G<->G	syn	g2015ZJAB1GL001139
scaffold11_70409	A	A	G	A<->G	1900-02-15 12:02:00	372	GGT<->GGC	G<->G	syn	g2015ZJAB1GL001139
scaffold11_70434	C	C	T	C<->T	1900-02-14 11:01:00	364	GGT<->GAT	G<->D	nonsyn	g2015ZJAB1GL001139
scaffold11_70475	A	A	G	A<->G	1900-02-12 18:02:00	350	GGT<->GGC	G<->G	syn	g2015ZJAB1GL001139
scaffold11_70565	A	A	G	A<->G	1900-02-09 00:02:00	320	GGT<->GGC	G<->G	syn	g2015ZJAB1GL001139
scaffold11_70661	A	A	G	A<->G	1900-02-05 00:02:00	288	CGT<->CGC	R<->R	syn	g2015ZJAB1GL001139
scaffold11_70712	T	T	C	T<->C	1900-02-02 21:02:00	271	GAA<->GAG	E<->E	syn	g2015ZJAB1GL001139
scaffold11_70869	T	T	C	T<->C	1900-01-27 08:01:00	219	CAT<->CGT	H<->R	nonsyn	g2015ZJAB1GL001139
scaffold11_70976	T	T	A	T<->A	1900-01-22 21:02:00	183	TCA<->TCT	S<->S	syn	g2015ZJAB1GL001139
scaffold11_71069	C	C	T	C<->T	1900-01-19 00:02:00	152	GCG<->GCA	A<->A	syn	g2015ZJAB1GL001139
scaffold11_71075	G	G	A	G<->A	1900-01-18 18:02:00	150	GTC<->GTT	V<->V	syn	g2015ZJAB1GL001139
scaffold11_71078	A	A	G	A<->G	1900-01-18 15:02:00	149	GGT<->GGC	G<->G	syn	g2015ZJAB1GL001139
scaffold11_71090	T	T	C	T<->C	1900-01-18 03:02:00	145	CAA<->CAG	Q<->Q	syn	g2015ZJAB1GL001139
scaffold11_71102	C	C	G	C<->G	1900-01-17 15:02:00	141	ACG<->ACC	T<->T	syn	g2015ZJAB1GL001139
scaffold11_71105	A	A	G	A<->G	1900-01-17 12:02:00	140	GAT<->GAC	D<->D	syn	g2015ZJAB1GL001139
scaffold11_71108	T	T	G	T<->G	1900-01-17 09:02:00	139	GTA<->GTC	V<->V	syn	g2015ZJAB1GL001139
scaffold11_71375	C	C	T	C<->T	1900-01-06 06:02:00	50	GAG<->GAA	E<->E	syn	g2015ZJAB1GL001139
scaffold11_71583	C	C	T	C<->T	--	--	--	--	--	intergenic
scaffold11_71810	T	T	C	T<->C	1900-01-05 01:00:00	41	TTA<->CTA	L<->L	syn	g2015ZJAB1GL001140
scaffold11_71833	A	A	G	A<->G	1900-01-06 00:02:00	48	ACA<->ACG	T<->T	syn	g2015ZJAB1GL001140
scaffold11_71879	C	C	A	C<->A	1900-01-07 22:00:00	64	CTG<->ATG	L<->M	nonsyn	g2015ZJAB1GL001140
scaffold11_71989	T	T	A	T<->A	1900-01-12 12:02:00	100	GGT<->GGA	G<->G	syn	g2015ZJAB1GL001140
scaffold11_72037	G	G	T	G<->T	1900-01-14 12:02:00	116	CCG<->CCT	P<->P	syn	g2015ZJAB1GL001140
scaffold11_72178	C	C	T	C<->T	1900-01-20 09:02:00	163	TAC<->TAT	Y<->Y	syn	g2015ZJAB1GL001140
scaffold11_72286	G	G	A	G<->A	1900-01-24 21:02:00	199	CTG<->CTA	L<->L	syn	g2015ZJAB1GL001140
scaffold11_72457	C	C	T	C<->T	1900-02-01 00:02:00	256	ACC<->ACT	T<->T	syn	g2015ZJAB1GL001140
scaffold11_72463	C	C	G	C<->G	1900-02-01 06:02:00	258	ACC<->ACG	T<->T	syn	g2015ZJAB1GL001140
scaffold11_72538	A	A	G	A<->G	1900-02-04 09:02:00	283	CAA<->CAG	Q<->Q	syn	g2015ZJAB1GL001140
scaffold11_72689	G	G	A	G<->A	1900-02-25 21:02:00	455	AGC<->AGT	S<->S	syn	g2015ZJAB1GL001141
scaffold11_72698	C	C	T	C<->T	1900-02-25 12:02:00	452	GTG<->GTA	V<->V	syn	g2015ZJAB1GL001141
scaffold11_72794	G	G	A	G<->A	1900-02-21 12:02:00	420	GCC<->GCT	A<->A	syn	g2015ZJAB1GL001141
scaffold11_72923	A	A	G	A<->G	1900-02-16 03:02:00	377	AGT<->AGC	S<->S	syn	g2015ZJAB1GL001141
scaffold11_73145	A	A	C	A<->C	1900-02-06 21:02:00	303	GTT<->GTG	V<->V	syn	g2015ZJAB1GL001141
scaffold11_73221	C	C	T	C<->T	1900-02-03 17:01:00	278	CGT<->CAT	R<->H	nonsyn	g2015ZJAB1GL001141
scaffold11_73223	A	A	G	A<->G	1900-02-03 15:02:00	277	ATT<->ATC	I<->I	syn	g2015ZJAB1GL001141
scaffold11_73262	A	A	T	A<->T	1900-02-02 00:02:00	264	GCT<->GCA	A<->A	syn	g2015ZJAB1GL001141
scaffold11_73358	G	G	A	G<->A	1900-01-29 00:02:00	232	ATC<->ATT	I<->I	syn	g2015ZJAB1GL001141
scaffold11_73385	T	T	C	T<->C	1900-01-27 21:02:00	223	GTA<->GTG	V<->V	syn	g2015ZJAB1GL001141
scaffold11_73439	A	A	T	A<->T	1900-01-25 15:02:00	205	GGT<->GGA	G<->G	syn	g2015ZJAB1GL001141
scaffold11_73508	A	A	G	A<->G	1900-01-22 18:02:00	182	TAT<->TAC	Y<->Y	syn	g2015ZJAB1GL001141
scaffold11_73744	G	G	A	G<->A	1900-01-12 22:00:00	104	CTA<->TTA	L<->L	syn	g2015ZJAB1GL001141
scaffold11_73835	C	C	T	C<->T	1900-01-09 03:02:00	73	CTG<->CTA	L<->L	syn	g2015ZJAB1GL001141
scaffold11_73952	G	G	C	G<->C	1900-01-04 06:02:00	34	ACC<->ACG	T<->T	syn	g2015ZJAB1GL001141
scaffold11_73988	G	G	A	G<->A	1900-01-02 18:02:00	22	CAC<->CAT	H<->H	syn	g2015ZJAB1GL001141
scaffold11_74306	G	G	A	G<->A	--	--	--	--	--	intergenic
scaffold11_74317	A	A	C	A<->C	--	--	--	--	--	intergenic
scaffold11_74327	C	C	T	C<->T	--	--	--	--	--	intergenic
scaffold11_74469	G	G	A	G<->A	1900-02-27 09:02:00	467	CGC<->CGT	R<->R	syn	g2015ZJAB1GL001142
scaffold11_75396	T	T	A	T<->A	1900-01-19 18:02:00	158	CGA<->CGT	R<->R	syn	g2015ZJAB1GL001142
scaffold11_75417	A	A	T	A<->T	1900-01-18 21:02:00	151	GGT<->GGA	G<->G	syn	g2015ZJAB1GL001142
scaffold11_75513	A	A	G	A<->G	1900-01-14 21:02:00	119	GTT<->GTC	V<->V	syn	g2015ZJAB1GL001142
scaffold11_75537	C	C	G	C<->G	1900-01-13 21:02:00	111	GTG<->GTC	V<->V	syn	g2015ZJAB1GL001142
scaffold11_75570	T	T	C	T<->C	1900-01-12 12:02:00	100	TTA<->TTG	L<->L	syn	g2015ZJAB1GL001142
scaffold11_75576	G	G	A	G<->A	1900-01-12 06:02:00	98	TAC<->TAT	Y<->Y	syn	g2015ZJAB1GL001142
scaffold11_75579	C	C	A	C<->A	1900-01-12 03:02:00	97	GGG<->GGT	G<->G	syn	g2015ZJAB1GL001142
scaffold11_75582	A	A	G	A<->G	1900-01-12 00:02:00	96	GCT<->GCC	A<->A	syn	g2015ZJAB1GL001142
scaffold11_75726	G	G	A	G<->A	1900-01-06 00:02:00	48	CTC<->CTT	L<->L	syn	g2015ZJAB1GL001142
scaffold11_75762	G	G	A	G<->A	1900-01-04 12:02:00	36	ACC<->ACT	T<->T	syn	g2015ZJAB1GL001142
scaffold11_75965	T	T	C	T<->C	--	--	--	--	--	intergenic
scaffold11_75980	T	T	C	T<->C	--	--	--	--	--	intergenic
scaffold11_76238	C	C	A	C<->A	1900-01-04 15:02:00	37	GAG<->GAT	E<->D	nonsyn	g2015ZJAB1GL001143
scaffold11_76268	G	G	A	G<->A	1900-01-03 09:02:00	27	GGC<->GGT	G<->G	syn	g2015ZJAB1GL001143
scaffold11_76485	A	A	G	A<->G	1900-02-11 12:02:00	340	GAT<->GAC	D<->D	syn	g2015ZJAB1GL001144
scaffold11_76488	T	T	A	T<->A	1900-02-11 09:02:00	339	ATA<->ATT	I<->I	syn	g2015ZJAB1GL001144
scaffold11_76493	G	G	A	G<->A	1900-02-11 04:00:00	338	CCT<->TCT	P<->S	nonsyn	g2015ZJAB1GL001144
scaffold11_76496	A	A	G	A<->G	1900-02-11 01:00:00	337	TTA<->CTA	L<->L	syn	g2015ZJAB1GL001144
scaffold11_76499	T	T	C	T<->C	1900-02-10 22:00:00	336	ATT<->GTT	I<->V	nonsyn	g2015ZJAB1GL001144
scaffold11_76551	G	G	A	G<->A	1900-02-08 18:02:00	318	AGC<->AGT	S<->S	syn	g2015ZJAB1GL001144
scaffold11_76635	C	C	T	C<->T	1900-02-05 06:02:00	290	CCG<->CCA	P<->P	syn	g2015ZJAB1GL001144
scaffold11_76638	T	T	A	T<->A	1900-02-05 03:02:00	289	ACA<->ACT	T<->T	syn	g2015ZJAB1GL001144
scaffold11_76677	A	A	G	A<->G	1900-02-03 12:02:00	276	GGT<->GGC	G<->G	syn	g2015ZJAB1GL001144
scaffold11_76680	A	A	G	A<->G	1900-02-03 09:02:00	275	TGT<->TGC	C<->C	syn	g2015ZJAB1GL001144
scaffold11_76740	A	A	G	A<->G	1900-01-31 21:02:00	255	AGT<->AGC	S<->S	syn	g2015ZJAB1GL001144
scaffold11_76812	A	A	G	A<->G	1900-01-28 21:02:00	231	GAT<->GAC	D<->D	syn	g2015ZJAB1GL001144
scaffold11_77010	G	G	A	G<->A	1900-01-20 15:02:00	165	GGC<->GGT	G<->G	syn	g2015ZJAB1GL001144
scaffold11_77088	A	A	C	A<->C	1900-01-17 09:02:00	139	GTT<->GTG	V<->V	syn	g2015ZJAB1GL001144
scaffold11_77160	C	C	A	C<->A	1900-01-14 09:02:00	115	CCG<->CCT	P<->P	syn	g2015ZJAB1GL001144
scaffold11_77217	G	G	A	G<->A	1900-01-12 00:02:00	96	CTC<->CTT	L<->L	syn	g2015ZJAB1GL001144
scaffold11_77220	T	T	C	T<->C	1900-01-11 21:02:00	95	CAA<->CAG	Q<->Q	syn	g2015ZJAB1GL001144
scaffold11_77226	T	T	C	T<->C	1900-01-11 15:02:00	93	CAA<->CAG	Q<->Q	syn	g2015ZJAB1GL001144
scaffold11_77256	G	G	A	G<->A	1900-01-10 09:02:00	83	TTC<->TTT	F<->F	syn	g2015ZJAB1GL001144
scaffold11_77283	A	A	G	A<->G	1900-01-09 06:02:00	74	GGT<->GGC	G<->G	syn	g2015ZJAB1GL001144
scaffold11_77286	C	C	T	C<->T	1900-01-09 03:02:00	73	ACG<->ACA	T<->T	syn	g2015ZJAB1GL001144
scaffold11_77292	A	A	G	A<->G	1900-01-08 21:02:00	71	GGT<->GGC	G<->G	syn	g2015ZJAB1GL001144
scaffold11_77324	T	T	G	T<->G	1900-01-07 13:00:00	61	ATT<->CTT	I<->L	nonsyn	g2015ZJAB1GL001144
scaffold11_77436	C	C	T	C<->T	1900-01-02 21:02:00	23	AAG<->AAA	K<->K	syn	g2015ZJAB1GL001144
scaffold11_77442	C	C	T	C<->T	1900-01-02 15:02:00	21	GTG<->GTA	V<->V	syn	g2015ZJAB1GL001144
scaffold11_77528	A	A	T	A<->T	1900-02-22 09:02:00	427	GCT<->GCA	A<->A	syn	g2015ZJAB1GL001145
scaffold11_77531	C	C	A	C<->A	1900-02-22 06:02:00	426	GCG<->GCT	A<->A	syn	g2015ZJAB1GL001145
scaffold11_77537	T	T	C	T<->C	1900-02-22 00:02:00	424	GCA<->GCG	A<->A	syn	g2015ZJAB1GL001145
scaffold11_77585	C	C	T	C<->T	1900-02-20 00:02:00	408	AAG<->AAA	K<->K	syn	g2015ZJAB1GL001145
scaffold11_77588	A	A	G	A<->G	1900-02-19 21:02:00	407	CAT<->CAC	H<->H	syn	g2015ZJAB1GL001145
scaffold11_77627	G	G	A	G<->A	1900-02-18 06:02:00	394	TGC<->TGT	C<->C	syn	g2015ZJAB1GL001145
scaffold11_77630	C	C	T	C<->T	1900-02-18 03:02:00	393	GCG<->GCA	A<->A	syn	g2015ZJAB1GL001145
scaffold11_77828	A	A	G	A<->G	1900-02-09 21:02:00	327	AAT<->AAC	N<->N	syn	g2015ZJAB1GL001145
scaffold11_77831	G	G	A	G<->A	1900-02-09 18:02:00	326	TTC<->TTT	F<->F	syn	g2015ZJAB1GL001145
scaffold11_77834	A	A	G	A<->G	1900-02-09 15:02:00	325	GGT<->GGC	G<->G	syn	g2015ZJAB1GL001145
scaffold11_77873	G	G	A	G<->A	1900-02-08 00:02:00	312	GAC<->GAT	D<->D	syn	g2015ZJAB1GL001145
scaffold11_77933	A	A	G	A<->G	1900-02-05 12:02:00	292	GCT<->GCC	A<->A	syn	g2015ZJAB1GL001145
scaffold11_77936	A	A	T	A<->T	1900-02-05 09:02:00	291	CCT<->CCA	P<->P	syn	g2015ZJAB1GL001145
scaffold11_77939	A	A	G	A<->G	1900-02-05 06:02:00	290	GAT<->GAC	D<->D	syn	g2015ZJAB1GL001145
scaffold11_77972	C	C	T	C<->T	1900-02-03 21:02:00	279	GTG<->GTA	V<->V	syn	g2015ZJAB1GL001145
scaffold11_78056	G	G	A	G<->A	1900-01-31 09:02:00	251	ACC<->ACT	T<->T	syn	g2015ZJAB1GL001145
scaffold11_78080	T	T	A	T<->A	1900-01-30 09:02:00	243	GTA<->GTT	V<->V	syn	g2015ZJAB1GL001145
scaffold11_78122	G	G	A	G<->A	1900-01-28 15:02:00	229	AAC<->AAT	N<->N	syn	g2015ZJAB1GL001145
scaffold11_78137	A	A	G	A<->G	1900-01-28 00:02:00	224	TTT<->TTC	F<->F	syn	g2015ZJAB1GL001145
scaffold11_78140	A	A	G	A<->G	1900-01-27 21:02:00	223	AAT<->AAC	N<->N	syn	g2015ZJAB1GL001145
scaffold11_78149	C	C	T	C<->T	1900-01-27 12:02:00	220	TTG<->TTA	L<->L	syn	g2015ZJAB1GL001145
scaffold11_78151	A	A	G	A<->G	1900-01-27 10:00:00	220	TTG<->CTG	L<->L	syn	g2015ZJAB1GL001145
scaffold11_78233	G	G	A	G<->A	1900-01-24 00:02:00	192	CTC<->CTT	L<->L	syn	g2015ZJAB1GL001145
scaffold11_78251	T	T	G	T<->G	1900-01-23 06:02:00	186	GCA<->GCC	A<->A	syn	g2015ZJAB1GL001145
scaffold11_78257	A	A	C	A<->C	1900-01-23 00:02:00	184	GCT<->GCG	A<->A	syn	g2015ZJAB1GL001145
scaffold11_78263	C	C	T	C<->T	1900-01-22 18:02:00	182	GAG<->GAA	E<->E	syn	g2015ZJAB1GL001145
scaffold11_78278	C	C	T	C<->T	1900-01-22 03:02:00	177	GAG<->GAA	E<->E	syn	g2015ZJAB1GL001145
scaffold11_78373	G	G	A	G<->A	1900-01-18 04:00:00	146	CTA<->TTA	L<->L	syn	g2015ZJAB1GL001145
scaffold11_78380	A	A	C	A<->C	1900-01-17 21:02:00	143	ACT<->ACG	T<->T	syn	g2015ZJAB1GL001145
scaffold11_78389	G	G	A	G<->A	1900-01-17 12:02:00	140	GCC<->GCT	A<->A	syn	g2015ZJAB1GL001145
scaffold11_78449	G	G	A	G<->A	1900-01-15 00:02:00	120	TAC<->TAT	Y<->Y	syn	g2015ZJAB1GL001145
scaffold11_78545	A	A	G	A<->G	1900-01-11 00:02:00	88	AGT<->AGC	S<->S	syn	g2015ZJAB1GL001145
scaffold11_78722	T	T	C	T<->C	1900-01-03 15:02:00	29	GGA<->GGG	G<->G	syn	g2015ZJAB1GL001145
scaffold11_78894	C	C	T	C<->T	--	--	--	--	--	intergenic
scaffold11_79094	G	G	T	G<->T	1900-01-05 21:02:00	47	CGG<->CGT	R<->R	syn	g2015ZJAB1GL001146
scaffold11_79097	G	G	A	G<->A	1900-01-06 00:02:00	48	CTG<->CTA	L<->L	syn	g2015ZJAB1GL001146
scaffold11_79112	A	A	T	A<->T	1900-01-06 15:02:00	53	GTA<->GTT	V<->V	syn	g2015ZJAB1GL001146
scaffold11_79145	A	A	G	A<->G	1900-01-08 00:02:00	64	AAA<->AAG	K<->K	syn	g2015ZJAB1GL001146
scaffold11_79169	G	G	A	G<->A	1900-01-09 00:02:00	72	GTG<->GTA	V<->V	syn	g2015ZJAB1GL001146
scaffold11_79181	A	A	G	A<->G	1900-01-09 12:02:00	76	GTA<->GTG	V<->V	syn	g2015ZJAB1GL001146
scaffold11_79184	C	C	T	C<->T	1900-01-09 15:02:00	77	GCC<->GCT	A<->A	syn	g2015ZJAB1GL001146
scaffold11_79211	A	A	G	A<->G	1900-01-10 18:02:00	86	GTA<->GTG	V<->V	syn	g2015ZJAB1GL001146
scaffold11_79235	C	C	T	C<->T	1900-01-11 18:02:00	94	GGC<->GGT	G<->G	syn	g2015ZJAB1GL001146
scaffold11_79283	C	C	T	C<->T	1900-01-13 18:02:00	110	TAC<->TAT	Y<->Y	syn	g2015ZJAB1GL001146
scaffold11_79286	C	C	T	C<->T	1900-01-13 21:02:00	111	CGC<->CGT	R<->R	syn	g2015ZJAB1GL001146
scaffold11_79292	A	A	G	A<->G	1900-01-14 03:02:00	113	TTA<->TTG	L<->L	syn	g2015ZJAB1GL001146
scaffold11_79295	G	G	A	G<->A	1900-01-14 06:02:00	114	TTG<->TTA	L<->L	syn	g2015ZJAB1GL001146
scaffold11_79316	T	T	C	T<->C	1900-01-15 03:02:00	121	CTT<->CTC	L<->L	syn	g2015ZJAB1GL001146
scaffold11_79346	G	G	C	G<->C	1900-01-16 09:02:00	131	GTG<->GTC	V<->V	syn	g2015ZJAB1GL001146
scaffold11_79406	T	T	C	T<->C	--	--	--	--	--	intergenic
scaffold11_79423	G	G	A	G<->A	--	--	--	--	--	intergenic
scaffold11_79424	T	T	C	T<->C	--	--	--	--	--	intergenic
scaffold11_79425	G	G	C	G<->C	--	--	--	--	--	intergenic
scaffold11_79430	A	A	G	A<->G	--	--	--	--	--	intergenic
scaffold11_79465	G	G	A	G<->A	1900-02-15 12:02:00	372	AAC<->AAT	N<->N	syn	g2015ZJAB1GL001147
scaffold11_79474	C	C	T	C<->T	1900-02-15 03:02:00	369	AAG<->AAA	K<->K	syn	g2015ZJAB1GL001147
scaffold11_79480	C	C	T	C<->T	1900-02-14 21:02:00	367	AAG<->AAA	K<->K	syn	g2015ZJAB1GL001147
scaffold11_79511	A	A	G	A<->G	1900-02-13 14:01:00	357	GTA<->GCA	V<->A	nonsyn	g2015ZJAB1GL001147
scaffold11_79521	A	A	G	A<->G	1900-02-13 04:00:00	354	TTG<->CTG	L<->L	syn	g2015ZJAB1GL001147
scaffold11_79542	G	G	A	G<->A	1900-02-12 07:00:00	347	CTG<->TTG	L<->L	syn	g2015ZJAB1GL001147
scaffold11_79564	T	T	C	T<->C	1900-02-11 09:02:00	339	TTA<->TTG	L<->L	syn	g2015ZJAB1GL001147
scaffold11_79570	A	A	G	A<->G	1900-02-11 03:02:00	337	AAT<->AAC	N<->N	syn	g2015ZJAB1GL001147
scaffold11_79573	C	C	T	C<->T	1900-02-11 00:02:00	336	GGG<->GGA	G<->G	syn	g2015ZJAB1GL001147
scaffold11_79576	A	A	G	A<->G	1900-02-10 21:02:00	335	TAT<->TAC	Y<->Y	syn	g2015ZJAB1GL001147
scaffold11_79603	G	G	C	G<->C	1900-02-09 18:02:00	326	TTC<->TTG	F<->L	nonsyn	g2015ZJAB1GL001147
scaffold11_79623	A	A	G	A<->G	1900-02-08 22:00:00	320	TTG<->CTG	L<->L	syn	g2015ZJAB1GL001147
scaffold11_79624	T	T	C	T<->C	1900-02-08 21:02:00	319	GTA<->GTG	V<->V	syn	g2015ZJAB1GL001147
scaffold11_79638	G	G	A	G<->A	1900-02-08 07:00:00	315	CTG<->TTG	L<->L	syn	g2015ZJAB1GL001147
scaffold11_79663	A	A	G	A<->G	1900-02-07 06:02:00	306	GGT<->GGC	G<->G	syn	g2015ZJAB1GL001147
scaffold11_79686	G	G	A	G<->A	1900-02-06 07:00:00	299	CTA<->TTA	L<->L	syn	g2015ZJAB1GL001147
scaffold11_79690	T	T	C	T<->C	1900-02-06 03:02:00	297	TCA<->TCG	S<->S	syn	g2015ZJAB1GL001147
scaffold11_79693	A	A	G	A<->G	1900-02-06 00:02:00	296	TAT<->TAC	Y<->Y	syn	g2015ZJAB1GL001147
scaffold11_79695	A	A	G	A<->G	1900-02-05 22:00:00	296	TAT<->CAT	Y<->H	nonsyn	g2015ZJAB1GL001147
scaffold11_79696	T	T	C	T<->C	1900-02-05 21:02:00	295	CAA<->CAG	Q<->Q	syn	g2015ZJAB1GL001147
scaffold11_79732	G	G	A	G<->A	1900-02-04 09:02:00	283	GGC<->GGT	G<->G	syn	g2015ZJAB1GL001147
scaffold11_79738	C	C	T	C<->T	1900-02-04 03:02:00	281	GGG<->GGA	G<->G	syn	g2015ZJAB1GL001147
scaffold11_79747	T	T	C	T<->C	1900-02-03 18:02:00	278	CTA<->CTG	L<->L	syn	g2015ZJAB1GL001147
scaffold11_79771	C	C	T	C<->T	1900-02-02 18:02:00	270	CCG<->CCA	P<->P	syn	g2015ZJAB1GL001147
scaffold11_79801	T	T	G	T<->G	1900-02-01 12:02:00	260	TTA<->TTC	L<->F	nonsyn	g2015ZJAB1GL001147
scaffold11_79803	A	A	G	A<->G	1900-02-01 10:00:00	260	TTA<->CTA	L<->L	syn	g2015ZJAB1GL001147
scaffold11_79804	C	C	G	C<->G	1900-02-01 09:02:00	259	ACG<->ACC	T<->T	syn	g2015ZJAB1GL001147
scaffold11_79805	G	G	C	G<->C	1900-02-01 08:01:00	259	ACG<->AGG	T<->R	nonsyn	g2015ZJAB1GL001147
scaffold11_79807	T	T	C	T<->C	1900-02-01 06:02:00	258	CTA<->CTG	L<->L	syn	g2015ZJAB1GL001147
scaffold11_79835	G	G	T	G<->T	1900-01-31 02:01:00	249	CCG<->CAG	P<->Q	nonsyn	g2015ZJAB1GL001147
scaffold11_79851	T	T	C	T<->C	1900-01-30 10:00:00	244	ATC<->GTC	I<->V	nonsyn	g2015ZJAB1GL001147
scaffold11_79860	G	G	A	G<->A	1900-01-30 01:00:00	241	CTT<->TTT	L<->F	nonsyn	g2015ZJAB1GL001147
scaffold11_79861	G	G	A	G<->A	1900-01-30 00:02:00	240	CGC<->CGT	R<->R	syn	g2015ZJAB1GL001147
scaffold11_79864	T	T	G	T<->G	1900-01-29 21:02:00	239	TTA<->TTC	L<->F	nonsyn	g2015ZJAB1GL001147
scaffold11_79866	A	A	G	A<->G	1900-01-29 19:00:00	239	TTA<->CTA	L<->L	syn	g2015ZJAB1GL001147
scaffold11_79876	C	C	T	C<->T	1900-01-29 09:02:00	235	TTG<->TTA	L<->L	syn	g2015ZJAB1GL001147
scaffold11_79882	A	A	G	A<->G	1900-01-29 03:02:00	233	ATT<->ATC	I<->I	syn	g2015ZJAB1GL001147
scaffold11_79884	T	T	C	T<->C	1900-01-29 01:00:00	233	ATT<->GTT	I<->V	nonsyn	g2015ZJAB1GL001147
scaffold11_79885	A	A	G	A<->G	1900-01-29 00:02:00	232	AGT<->AGC	S<->S	syn	g2015ZJAB1GL001147
scaffold11_79900	G	G	A	G<->A	1900-01-28 09:02:00	227	AGC<->AGT	S<->S	syn	g2015ZJAB1GL001147
scaffold11_79911	C	C	T	C<->T	1900-01-27 22:00:00	224	GCT<->ACT	A<->T	nonsyn	g2015ZJAB1GL001147
scaffold11_80094	G	G	A	G<->A	1900-01-20 07:00:00	163	CAT<->TAT	H<->Y	nonsyn	g2015ZJAB1GL001147
scaffold11_80106	G	G	A	G<->A	1900-01-19 19:00:00	159	CTA<->TTA	L<->L	syn	g2015ZJAB1GL001147
scaffold11_80107	C	C	T	C<->T	1900-01-19 18:02:00	158	TTG<->TTA	L<->L	syn	g2015ZJAB1GL001147
scaffold11_80113	A	A	G	A<->G	1900-01-19 12:02:00	156	CAT<->CAC	H<->H	syn	g2015ZJAB1GL001147
scaffold11_80116	C	C	T	C<->T	1900-01-19 09:02:00	155	GGG<->GGA	G<->G	syn	g2015ZJAB1GL001147
scaffold11_80151	T	T	C	T<->C	1900-01-17 22:00:00	144	ATT<->GTT	I<->V	nonsyn	g2015ZJAB1GL001147
scaffold11_80215	C	C	T	C<->T	1900-01-15 06:02:00	122	CAG<->CAA	Q<->Q	syn	g2015ZJAB1GL001147
scaffold11_80260	G	G	A	G<->A	1900-01-13 09:02:00	107	AAC<->AAT	N<->N	syn	g2015ZJAB1GL001147
scaffold11_80266	A	A	G	A<->G	1900-01-13 03:02:00	105	CTT<->CTC	L<->L	syn	g2015ZJAB1GL001147
scaffold11_80287	T	T	C	T<->C	1900-01-12 06:02:00	98	TTA<->TTG	L<->L	syn	g2015ZJAB1GL001147
scaffold11_80302	T	T	C	T<->C	1900-01-11 15:02:00	93	AAA<->AAG	K<->K	syn	g2015ZJAB1GL001147
scaffold11_80310	G	G	A	G<->A	1900-01-11 07:00:00	91	CTA<->TTA	L<->L	syn	g2015ZJAB1GL001147
scaffold11_80314	G	G	A	G<->A	1900-01-11 03:02:00	89	GCC<->GCT	A<->A	syn	g2015ZJAB1GL001147
scaffold11_80320	C	C	T	C<->T	1900-01-10 21:02:00	87	ACG<->ACA	T<->T	syn	g2015ZJAB1GL001147
scaffold11_80326	T	T	C	T<->C	1900-01-10 15:02:00	85	CAA<->CAG	Q<->Q	syn	g2015ZJAB1GL001147
scaffold11_80347	T	T	C	T<->C	1900-01-09 18:02:00	78	CAA<->CAG	Q<->Q	syn	g2015ZJAB1GL001147
scaffold11_80458	G	G	A	G<->A	1900-01-05 03:02:00	41	GAC<->GAT	D<->D	syn	g2015ZJAB1GL001147
scaffold11_80613	C	C	A	C<->A	--	--	--	--	--	intergenic
scaffold11_80724	A	A	G	A<->G	1900-01-02 03:02:00	17	GAA<->GAG	E<->E	syn	g2015ZJAB1GL001148
scaffold11_80730	A	A	G	A<->G	1900-01-02 09:02:00	19	ACA<->ACG	T<->T	syn	g2015ZJAB1GL001148
scaffold11_80772	C	C	T	C<->T	1900-01-04 03:02:00	33	ACC<->ACT	T<->T	syn	g2015ZJAB1GL001148
scaffold11_80973	T	T	C	T<->C	1900-01-12 12:02:00	100	CGT<->CGC	R<->R	syn	g2015ZJAB1GL001148
scaffold11_81063	G	G	A	G<->A	1900-01-16 06:02:00	130	GTG<->GTA	V<->V	syn	g2015ZJAB1GL001148
scaffold11_81066	C	C	T	C<->T	1900-01-16 09:02:00	131	AAC<->AAT	N<->N	syn	g2015ZJAB1GL001148
scaffold11_81081	A	A	G	A<->G	1900-01-17 00:02:00	136	GAA<->GAG	E<->E	syn	g2015ZJAB1GL001148
scaffold11_81102	G	G	T	G<->T	1900-01-17 21:02:00	143	GCG<->GCT	A<->A	syn	g2015ZJAB1GL001148
scaffold11_81105	G	G	A	G<->A	1900-01-18 00:02:00	144	GCG<->GCA	A<->A	syn	g2015ZJAB1GL001148
scaffold11_81114	T	T	C	T<->C	1900-01-18 09:02:00	147	GGT<->GGC	G<->G	syn	g2015ZJAB1GL001148
scaffold11_81162	G	G	T	G<->T	1900-01-20 09:02:00	163	CAG<->CAT	Q<->H	nonsyn	g2015ZJAB1GL001148
scaffold11_81192	T	T	C	T<->C	1900-01-21 15:02:00	173	CGT<->CGC	R<->R	syn	g2015ZJAB1GL001148
scaffold11_81216	A	A	C	A<->C	1900-01-22 15:02:00	181	CGA<->CGC	R<->R	syn	g2015ZJAB1GL001148
scaffold11_81223	C	C	T	C<->T	1900-01-22 22:00:00	184	CTG<->TTG	L<->L	syn	g2015ZJAB1GL001148
scaffold11_81297	T	T	C	T<->C	1900-01-26 00:02:00	208	TTT<->TTC	F<->F	syn	g2015ZJAB1GL001148
scaffold11_81399	T	T	C	T<->C	1900-01-30 06:02:00	242	CAT<->CAC	H<->H	syn	g2015ZJAB1GL001148
scaffold11_81417	C	C	T	C<->T	1900-01-31 00:02:00	248	CGC<->CGT	R<->R	syn	g2015ZJAB1GL001148
scaffold11_81474	A	A	G	A<->G	1900-02-02 09:02:00	267	GAA<->GAG	E<->E	syn	g2015ZJAB1GL001148
scaffold11_81486	T	T	C	T<->C	1900-02-02 21:02:00	271	GGT<->GGC	G<->G	syn	g2015ZJAB1GL001148
scaffold11_81489	T	T	C	T<->C	1900-02-03 00:02:00	272	GAT<->GAC	D<->D	syn	g2015ZJAB1GL001148
scaffold11_81490	T	T	C	T<->C	1900-02-03 01:00:00	273	TTG<->CTG	L<->L	syn	g2015ZJAB1GL001148
scaffold11_81495	A	A	G	A<->G	1900-02-03 06:02:00	274	AAA<->AAG	K<->K	syn	g2015ZJAB1GL001148
scaffold11_81521	G	G	A	G<->A	1900-02-04 08:01:00	283	CGT<->CAT	R<->H	nonsyn	g2015ZJAB1GL001148
scaffold11_81525	G	G	A	G<->A	1900-02-04 12:02:00	284	CTG<->CTA	L<->L	syn	g2015ZJAB1GL001148
scaffold11_81540	C	C	T	C<->T	1900-02-05 03:02:00	289	AAC<->AAT	N<->N	syn	g2015ZJAB1GL001148
scaffold11_81570	T	T	C	T<->C	1900-02-06 09:02:00	299	AGT<->AGC	S<->S	syn	g2015ZJAB1GL001148
scaffold11_81579	T	T	C	T<->C	1900-02-06 18:02:00	302	GAT<->GAC	D<->D	syn	g2015ZJAB1GL001148
scaffold11_81582	A	A	C	A<->C	1900-02-06 21:02:00	303	GCA<->GCC	A<->A	syn	g2015ZJAB1GL001148
scaffold11_81583	C	C	A	C<->A	1900-02-06 22:00:00	304	CAA<->AAA	Q<->K	nonsyn	g2015ZJAB1GL001148
scaffold11_81612	T	T	G	T<->G	1900-02-08 03:02:00	313	CGT<->CGG	R<->R	syn	g2015ZJAB1GL001148
scaffold11_81630	C	C	A	C<->A	1900-02-08 21:02:00	319	GGC<->GGA	G<->G	syn	g2015ZJAB1GL001148
scaffold11_81633	C	C	T	C<->T	1900-02-09 00:02:00	320	CGC<->CGT	R<->R	syn	g2015ZJAB1GL001148
scaffold11_81637	C	C	T	C<->T	1900-02-09 04:00:00	322	CTA<->TTA	L<->L	syn	g2015ZJAB1GL001148
scaffold11_81642	G	G	A	G<->A	1900-02-09 09:02:00	323	GAG<->GAA	E<->E	syn	g2015ZJAB1GL001148
scaffold11_81645	C	C	T	C<->T	1900-02-09 12:02:00	324	CGC<->CGT	R<->R	syn	g2015ZJAB1GL001148
scaffold11_81651	C	C	T	C<->T	1900-02-09 18:02:00	326	CGC<->CGT	R<->R	syn	g2015ZJAB1GL001148
scaffold11_81681	G	G	T	G<->T	1900-02-11 00:02:00	336	GTG<->GTT	V<->V	syn	g2015ZJAB1GL001148
scaffold11_81693	C	C	A	C<->A	1900-02-11 12:02:00	340	ACC<->ACA	T<->T	syn	g2015ZJAB1GL001148
scaffold11_81717	C	C	T	C<->T	1900-02-12 12:02:00	348	ACC<->ACT	T<->T	syn	g2015ZJAB1GL001148
scaffold11_81720	A	A	G	A<->G	1900-02-12 15:02:00	349	TCA<->TCG	S<->S	syn	g2015ZJAB1GL001148
scaffold11_81729	T	T	C	T<->C	1900-02-13 00:02:00	352	CGT<->CGC	R<->R	syn	g2015ZJAB1GL001148
scaffold11_81771	C	C	T	C<->T	1900-02-14 18:02:00	366	TAC<->TAT	Y<->Y	syn	g2015ZJAB1GL001148
scaffold11_81774	A	A	G	A<->G	1900-02-14 21:02:00	367	AAA<->AAG	K<->K	syn	g2015ZJAB1GL001148
scaffold11_81795	C	C	T	C<->T	1900-02-15 18:02:00	374	AAC<->AAT	N<->N	syn	g2015ZJAB1GL001148
scaffold11_81805	G	G	A	G<->A	1900-02-16 04:00:00	378	GAC<->AAC	D<->N	nonsyn	g2015ZJAB1GL001148
scaffold11_81806	A	A	G	A<->G	1900-02-16 05:01:00	378	GAC<->GGC	D<->G	nonsyn	g2015ZJAB1GL001148
scaffold11_81811	C	C	A	C<->A	1900-02-16 10:00:00	380	CCA<->ACA	P<->T	nonsyn	g2015ZJAB1GL001148
scaffold11_81828	T	T	C	T<->C	1900-02-17 03:02:00	385	ATT<->ATC	I<->I	syn	g2015ZJAB1GL001148
scaffold11_81831	T	T	C	T<->C	1900-02-17 06:02:00	386	TAT<->TAC	Y<->Y	syn	g2015ZJAB1GL001148
scaffold11_81838	A	A	G	A<->G	1900-02-17 13:00:00	389	AAA<->GAA	K<->E	nonsyn	g2015ZJAB1GL001148
scaffold11_81843	T	T	C	T<->C	1900-02-17 18:02:00	390	TAT<->TAC	Y<->Y	syn	g2015ZJAB1GL001148
scaffold11_81861	C	C	T	C<->T	1900-02-18 12:02:00	396	AAC<->AAT	N<->N	syn	g2015ZJAB1GL001148
scaffold11_81900	C	C	T	C<->T	1900-02-20 03:02:00	409	TAC<->TAT	Y<->Y	syn	g2015ZJAB1GL001148
scaffold11_81906	G	G	A	G<->A	1900-02-20 09:02:00	411	GCG<->GCA	A<->A	syn	g2015ZJAB1GL001148
scaffold11_81948	T	T	C	T<->C	1900-02-22 03:02:00	425	AGT<->AGC	S<->S	syn	g2015ZJAB1GL001148
scaffold11_81952	C	C	T	C<->T	1900-02-22 07:00:00	427	CTA<->TTA	L<->L	syn	g2015ZJAB1GL001148
scaffold11_81955	T	T	C	T<->C	1900-02-22 10:00:00	428	TTT<->CTT	F<->L	nonsyn	g2015ZJAB1GL001148
scaffold11_81960	C	C	T	C<->T	1900-02-22 15:02:00	429	GGC<->GGT	G<->G	syn	g2015ZJAB1GL001148
scaffold11_81963	C	C	T	C<->T	1900-02-22 18:02:00	430	AAC<->AAT	N<->N	syn	g2015ZJAB1GL001148
scaffold11_82023	A	A	G	A<->G	1900-02-25 06:02:00	450	CAA<->CAG	Q<->Q	syn	g2015ZJAB1GL001148
scaffold11_82044	A	A	C	A<->C	1900-02-26 03:02:00	457	CCA<->CCC	P<->P	syn	g2015ZJAB1GL001148
scaffold11_82074	G	G	C	G<->C	1900-02-27 09:02:00	467	GAG<->GAC	E<->D	nonsyn	g2015ZJAB1GL001148
scaffold11_82091	G	G	C	G<->C	1900-02-28 02:01:00	473	AGC<->ACC	S<->T	nonsyn	g2015ZJAB1GL001148
scaffold11_82092	C	C	A	C<->A	1900-02-28 03:02:00	473	AGC<->AGA	S<->R	nonsyn	g2015ZJAB1GL001148
scaffold11_82143	G	G	A	G<->A	1900-03-01 06:02:00	490	CAG<->CAA	Q<->Q	syn	g2015ZJAB1GL001148
scaffold11_82176	A	A	G	A<->G	1900-03-02 15:02:00	501	GAA<->GAG	E<->E	syn	g2015ZJAB1GL001148
scaffold11_82218	C	C	T	C<->T	1900-03-04 09:02:00	515	AGC<->AGT	S<->S	syn	g2015ZJAB1GL001148
scaffold11_82244	G	G	A	G<->A	1900-03-05 11:01:00	524	CGA<->CAA	R<->Q	nonsyn	g2015ZJAB1GL001148
scaffold11_82245	A	A	G	A<->G	1900-03-05 12:02:00	524	CGA<->CGG	R<->R	syn	g2015ZJAB1GL001148
scaffold11_82251	A	A	G	A<->G	1900-03-05 18:02:00	526	GTA<->GTG	V<->V	syn	g2015ZJAB1GL001148
scaffold11_82254	C	C	A	C<->A	1900-03-05 21:02:00	527	CTC<->CTA	L<->L	syn	g2015ZJAB1GL001148
scaffold11_82257	A	A	G	A<->G	1900-03-06 00:02:00	528	ACA<->ACG	T<->T	syn	g2015ZJAB1GL001148
scaffold11_82260	T	T	A	T<->A	1900-03-06 03:02:00	529	ACT<->ACA	T<->T	syn	g2015ZJAB1GL001148
scaffold11_82266	A	A	G	A<->G	1900-03-06 09:02:00	531	CCA<->CCG	P<->P	syn	g2015ZJAB1GL001148
scaffold11_82274	G	G	A	G<->A	1900-03-06 17:01:00	534	AGT<->AAT	S<->N	nonsyn	g2015ZJAB1GL001148
scaffold11_82275	T	T	A	T<->A	1900-03-06 18:02:00	534	AGT<->AGA	S<->R	nonsyn	g2015ZJAB1GL001148
scaffold11_82276	A	A	G	A<->G	1900-03-06 19:00:00	535	AAC<->GAC	N<->D	nonsyn	g2015ZJAB1GL001148
scaffold11_82290	C	C	A	C<->A	1900-03-07 09:02:00	539	GCC<->GCA	A<->A	syn	g2015ZJAB1GL001148
scaffold11_82302	G	G	A	G<->A	1900-03-07 21:02:00	543	GTG<->GTA	V<->V	syn	g2015ZJAB1GL001148
scaffold11_82314	A	A	G	A<->G	1900-03-08 09:02:00	547	GGA<->GGG	G<->G	syn	g2015ZJAB1GL001148
scaffold11_82315	G	G	A	G<->A	1900-03-08 10:00:00	548	GTT<->ATT	V<->I	nonsyn	g2015ZJAB1GL001148
scaffold11_82320	A	A	G	A<->G	1900-03-08 15:02:00	549	GAA<->GAG	E<->E	syn	g2015ZJAB1GL001148
scaffold11_82326	C	C	T	C<->T	1900-03-08 21:02:00	551	GAC<->GAT	D<->D	syn	g2015ZJAB1GL001148
scaffold11_82372	A	A	G	A<->G	1900-03-10 19:00:00	567	AGT<->GGT	S<->G	nonsyn	g2015ZJAB1GL001148
scaffold11_82406	G	G	A	G<->A	1900-03-12 05:01:00	578	GGC<->GAC	G<->D	nonsyn	g2015ZJAB1GL001148
scaffold11_82413	A	A	G	A<->G	1900-03-12 12:02:00	580	GCA<->GCG	A<->A	syn	g2015ZJAB1GL001148
scaffold11_82500	G	G	A	G<->A	1900-03-16 03:02:00	609	GCG<->GCA	A<->A	syn	g2015ZJAB1GL001148
scaffold11_82515	C	C	T	C<->T	1900-03-16 18:02:00	614	AAC<->AAT	N<->N	syn	g2015ZJAB1GL001148
scaffold11_82518	T	T	C	T<->C	1900-03-16 21:02:00	615	CTT<->CTC	L<->L	syn	g2015ZJAB1GL001148
scaffold11_82521	C	C	T	C<->T	1900-03-17 00:02:00	616	ACC<->ACT	T<->T	syn	g2015ZJAB1GL001148
scaffold11_82527	C	C	A	C<->A	1900-03-17 06:02:00	618	GTC<->GTA	V<->V	syn	g2015ZJAB1GL001148
scaffold11_82539	C	C	T	C<->T	1900-03-17 18:02:00	622	AGC<->AGT	S<->S	syn	g2015ZJAB1GL001148
scaffold11_82548	T	T	C	T<->C	1900-03-18 03:02:00	625	AAT<->AAC	N<->N	syn	g2015ZJAB1GL001148
scaffold11_82608	A	A	C	A<->C	1900-03-20 15:02:00	645	GCA<->GCC	A<->A	syn	g2015ZJAB1GL001148
scaffold11_82616	G	G	A	G<->A	1900-03-20 23:01:00	648	GGC<->GAC	G<->D	nonsyn	g2015ZJAB1GL001148
scaffold11_82635	C	C	G	C<->G	1900-03-21 18:02:00	654	CTC<->CTG	L<->L	syn	g2015ZJAB1GL001148
scaffold11_82639	G	G	A	G<->A	1900-03-21 22:00:00	656	GTG<->ATG	V<->M	nonsyn	g2015ZJAB1GL001148
scaffold11_82641	G	G	A	G<->A	1900-03-22 00:02:00	656	GTG<->GTA	V<->V	syn	g2015ZJAB1GL001148
scaffold11_82704	T	T	C	T<->C	1900-03-24 15:02:00	677	GGT<->GGC	G<->G	syn	g2015ZJAB1GL001148
scaffold11_82815	A	A	G	A<->G	1900-01-14 21:02:00	119	CTT<->CTC	L<->L	syn	g2015ZJAB1GL001149
scaffold11_82864	T	T	C	T<->C	1900-01-12 20:01:00	103	GAA<->GGA	E<->G	nonsyn	g2015ZJAB1GL001149
scaffold11_83006	T	T	C	T<->C	1900-01-06 22:00:00	56	ATT<->GTT	I<->V	nonsyn	g2015ZJAB1GL001149
scaffold11_83031	T	T	C	T<->C	1900-01-05 21:02:00	47	TTA<->TTG	L<->L	syn	g2015ZJAB1GL001149
scaffold11_83038	A	A	G	A<->G	1900-01-05 14:01:00	45	ATT<->ACT	I<->T	nonsyn	g2015ZJAB1GL001149
scaffold11_83082	G	G	A	G<->A	1900-01-03 18:02:00	30	GCC<->GCT	A<->A	syn	g2015ZJAB1GL001149
scaffold11_83121	A	A	G	A<->G	1900-01-02 03:02:00	17	GCT<->GCC	A<->A	syn	g2015ZJAB1GL001149
scaffold11_83173	G	G	A	G<->A	--	--	--	--	--	intergenic
scaffold11_83245	G	G	A	G<->A	1900-01-13 18:02:00	110	TGC<->TGT	C<->C	syn	g2015ZJAB1GL001150
scaffold11_83290	C	C	T	C<->T	1900-01-11 21:02:00	95	TCG<->TCA	S<->S	syn	g2015ZJAB1GL001150
scaffold11_83688	G	G	A	G<->A	1900-01-27 15:02:00	221	TTC<->TTT	F<->F	syn	g2015ZJAB1GL001151
scaffold11_83691	G	G	A	G<->A	1900-01-27 12:02:00	220	CCC<->CCT	P<->P	syn	g2015ZJAB1GL001151
scaffold11_83733	G	G	A	G<->A	1900-01-25 18:02:00	206	CAC<->CAT	H<->H	syn	g2015ZJAB1GL001151
scaffold11_83784	T	T	C	T<->C	1900-01-23 15:02:00	189	CGA<->CGG	R<->R	syn	g2015ZJAB1GL001151
scaffold11_83880	C	C	T	C<->T	1900-01-19 15:02:00	157	GAG<->GAA	E<->E	syn	g2015ZJAB1GL001151
scaffold11_83883	A	A	C	A<->C	1900-01-19 12:02:00	156	CTT<->CTG	L<->L	syn	g2015ZJAB1GL001151
scaffold11_83886	T	T	C	T<->C	1900-01-19 09:02:00	155	TTA<->TTG	L<->L	syn	g2015ZJAB1GL001151
scaffold11_83892	T	T	A	T<->A	1900-01-19 03:02:00	153	CGA<->CGT	R<->R	syn	g2015ZJAB1GL001151
scaffold11_83911	T	T	G	T<->G	1900-01-18 08:01:00	147	GAA<->GCA	E<->A	nonsyn	g2015ZJAB1GL001151
scaffold11_83922	G	G	C	G<->C	1900-01-17 21:02:00	143	CTC<->CTG	L<->L	syn	g2015ZJAB1GL001151
scaffold11_83924	G	G	A	G<->A	1900-01-17 19:00:00	143	CTC<->TTC	L<->F	nonsyn	g2015ZJAB1GL001151
scaffold11_83925	C	C	T	C<->T	1900-01-17 18:02:00	142	CCG<->CCA	P<->P	syn	g2015ZJAB1GL001151
scaffold11_83937	C	C	G	C<->G	1900-01-17 06:02:00	138	ACG<->ACC	T<->T	syn	g2015ZJAB1GL001151
scaffold11_83952	G	G	A	G<->A	1900-01-16 15:02:00	133	GGC<->GGT	G<->G	syn	g2015ZJAB1GL001151
scaffold11_84045	T	T	C	T<->C	1900-01-12 18:02:00	102	GTA<->GTG	V<->V	syn	g2015ZJAB1GL001151
scaffold11_84120	C	C	T	C<->T	1900-01-09 15:02:00	77	AAG<->AAA	K<->K	syn	g2015ZJAB1GL001151
scaffold11_84231	T	T	C	T<->C	1900-01-05 00:02:00	40	CGA<->CGG	R<->R	syn	g2015ZJAB1GL001151
scaffold11_84234	G	G	A	G<->A	1900-01-04 21:02:00	39	GGC<->GGT	G<->G	syn	g2015ZJAB1GL001151
scaffold11_84324	G	G	A	G<->A	1900-01-01 03:02:00	9	TAC<->TAT	Y<->Y	syn	g2015ZJAB1GL001151
scaffold11_84360	A	A	G	A<->G	--	--	--	--	--	intergenic
scaffold11_84399	C	C	A	C<->A	--	--	--	--	--	intergenic
scaffold11_84427	C	C	T	C<->T	--	--	--	--	--	intergenic
scaffold11_84428	C	C	T	C<->T	--	--	--	--	--	intergenic
scaffold11_84432	C	C	T	C<->T	--	--	--	--	--	intergenic
scaffold11_84433	T	T	C	T<->C	--	--	--	--	--	intergenic
scaffold11_84536	C	C	T	C<->T	1900-01-26 03:02:00	209	TCG<->TCA	S<->S	syn	g2015ZJAB1GL001152
scaffold11_84569	A	A	G	A<->G	1900-01-24 18:02:00	198	CGT<->CGC	R<->R	syn	g2015ZJAB1GL001152
scaffold11_84575	C	C	T	C<->T	1900-01-24 12:02:00	196	GAG<->GAA	E<->E	syn	g2015ZJAB1GL001152
scaffold11_84614	G	G	C	G<->C	1900-01-22 21:02:00	183	TCC<->TCG	S<->S	syn	g2015ZJAB1GL001152
scaffold11_84641	A	A	G	A<->G	1900-01-21 18:02:00	174	CGT<->CGC	R<->R	syn	g2015ZJAB1GL001152
scaffold11_84719	A	A	G	A<->G	1900-01-18 12:02:00	148	TAT<->TAC	Y<->Y	syn	g2015ZJAB1GL001152
scaffold11_84797	A	A	G	A<->G	1900-01-15 06:02:00	122	CTT<->CTC	L<->L	syn	g2015ZJAB1GL001152
scaffold11_84809	G	G	A	G<->A	1900-01-14 18:02:00	118	AGC<->AGT	S<->S	syn	g2015ZJAB1GL001152
scaffold11_84812	A	A	C	A<->C	1900-01-14 15:02:00	117	GGT<->GGG	G<->G	syn	g2015ZJAB1GL001152
scaffold11_84896	C	C	T	C<->T	1900-01-11 03:02:00	89	CTG<->CTA	L<->L	syn	g2015ZJAB1GL001152
scaffold11_84898	G	G	A	G<->A	1900-01-11 01:00:00	89	CTG<->TTG	L<->L	syn	g2015ZJAB1GL001152
scaffold11_84923	C	C	T	C<->T	1900-01-10 00:02:00	80	GTG<->GTA	V<->V	syn	g2015ZJAB1GL001152
scaffold11_84970	A	A	G	A<->G	1900-01-08 01:00:00	65	TTA<->CTA	L<->L	syn	g2015ZJAB1GL001152
scaffold11_85026	A	A	G	A<->G	1900-01-05 17:01:00	46	TTA<->TCA	L<->S	nonsyn	g2015ZJAB1GL001152
scaffold11_85123	C	C	T	C<->T	1900-01-01 16:00:00	14	GGA<->AGA	G<->R	nonsyn	g2015ZJAB1GL001152
scaffold11_85185	T	T	A	T<->A	--	--	--	--	--	intergenic
scaffold11_85189	A	A	G	A<->G	--	--	--	--	--	intergenic
scaffold11_85267	A	A	G	A<->G	--	--	--	--	--	intergenic
scaffold11_85268	A	A	T	A<->T	--	--	--	--	--	intergenic
scaffold11_85271	T	T	G	T<->G	--	--	--	--	--	intergenic
scaffold11_85280	G	G	A	G<->A	--	--	--	--	--	intergenic
scaffold11_85288	A	A	G	A<->G	--	--	--	--	--	intergenic
scaffold11_85292	C	C	T	C<->T	--	--	--	--	--	intergenic
scaffold11_85318	A	A	C	A<->C	--	--	--	--	--	intergenic
scaffold11_85320	G	G	A	G<->A	--	--	--	--	--	intergenic
scaffold11_85331	G	G	A	G<->A	--	--	--	--	--	intergenic
scaffold11_85332	C	C	A	C<->A	--	--	--	--	--	intergenic
scaffold11_85340	A	A	G	A<->G	--	--	--	--	--	intergenic
scaffold11_85348	C	C	T	C<->T	--	--	--	--	--	intergenic
scaffold11_85374	A	A	G	A<->G	--	--	--	--	--	intergenic
scaffold11_85379	A	A	G	A<->G	--	--	--	--	--	intergenic
scaffold11_85390	T	T	A	T<->A	--	--	--	--	--	intergenic
scaffold11_85546	C	C	T	C<->T	--	--	--	--	--	intergenic
scaffold11_85640	C	C	T	C<->T	--	--	--	--	--	intergenic
scaffold11_85642	T	T	G	T<->G	--	--	--	--	--	intergenic
scaffold11_85662	G	G	A	G<->A	--	--	--	--	--	intergenic
[truncated: 1,574 more rows]
