# Supplementary material for: Analysis of tigecycline resistance development in clinical Acinetobacter baumannii isolates through a combined genomic and transcriptomic approach
Source: Sci Rep. 2016 May 31;6:26930. doi: 10.1038/srep26930 (PMC4886253; doi:10.1038/srep26930)
Supplement: Supplementary Table S2 [file srep26930-s3.xls]

## Sheet: Sheet1
Ref seq	start	stop	strand	ID	parent	Dbxref	product	protein_id
NC_021726.1	1849294	1850292	+	ID=cds1758	Parent=gene1806	Dbxref=Genbank:WP_001165785.1	GguC protein	protein_id=WP_001165785.1
NC_021726.1	1850304	1851878	+	ID=cds1759	Parent=gene1807	Dbxref=Genbank:WP_000234437.1	2, 5-dioxovalerate dehydrogenase	protein_id=WP_000234437.1
NC_021726.1	1852041	1853030	+	ID=cds1760	Parent=gene1808	Dbxref=Genbank:WP_000993273.1	aminoglycoside phosphotransferase	protein_id=WP_000993273.1
NC_021726.1	1853027	1853371	+	ID=cds1761	Parent=gene1809	Dbxref=Genbank:WP_000003220.1	hypothetical protein	protein_id=WP_000003220.1
NC_021726.1	1853364	1854092	+	ID=cds1762	Parent=gene1810	Dbxref=Genbank:WP_000362238.1	fructose 2, 6-bisphosphatase	protein_id=WP_000362238.1
NC_021726.1	1854089	1855249	+	ID=cds1763	Parent=gene1811	Dbxref=Genbank:WP_000631823.1	acyl-CoA dehydrogenase	protein_id=WP_000631823.1
NC_021726.1	1855268	1856035	+	ID=cds1764	Parent=gene1812	Dbxref=Genbank:WP_001019900.1	2-dehydro-3-deoxy-D-gluconate 5-dehydrogenase	protein_id=WP_001019900.1
NC_021726.1	1856059	1857942	+	ID=cds1765	Parent=gene1813	Dbxref=Genbank:WP_000934676.1	transcriptional regulator	protein_id=WP_000934676.1
NC_021726.1	1858087	1859721	+	ID=cds1766	Parent=gene1814	Dbxref=Genbank:WP_020752411.1	acyl-CoA synthetase (AMP-forming)	protein_id=WP_020752411.1
NC_021726.1	1859749	1860060	+	ID=cds1767	Parent=gene1815	Dbxref=Genbank:WP_001025141.1	hypothetical protein	protein_id=WP_001025141.1
NC_021726.1	1860053	1861705	+	ID=cds1768	Parent=gene1816	Dbxref=Genbank:WP_001045993.1	acetate permease	protein_id=WP_001045993.1
NC_021726.1	1861853	1862839	-	ID=cds1769	Parent=gene1817	Dbxref=Genbank:WP_000649780.1	zinc-binding dehydrogenase	protein_id=WP_000649780.1
NC_021726.1	1862923	1864368	-	ID=cds1770	Parent=gene1818	Dbxref=Genbank:WP_001094386.1	coniferyl aldehyde dehydrogenase	protein_id=WP_001094386.1
NC_021726.1	1864418	1865311	-	ID=cds1771	Parent=gene1819	Dbxref=Genbank:WP_001095374.1	acetoacetate decarboxylase	protein_id=WP_001095374.1
NC_021726.1	1865733	1866563	+	ID=cds1772	Parent=gene1820	Dbxref=Genbank:WP_000542600.1	alpha/beta hydrolase	protein_id=WP_000542600.1
NC_021726.1	1866640	1868160	+	ID=cds1773	Parent=gene1821	Dbxref=Genbank:WP_000997200.1	catalase	protein_id=WP_000997200.1
NC_021726.1	1868184	1868447	-	ID=cds1774	Parent=gene1822	Dbxref=Genbank:WP_001008584.1	hypothetical protein	protein_id=WP_001008584.1
NC_021726.1	1868629	1869672	-	ID=cds1775	Parent=gene1823	Dbxref=Genbank:WP_000482355.1	acetoacetate decarboxylase	protein_id=WP_000482355.1
NC_021726.1	1869872	1870678	-	ID=cds1776	Parent=gene1824	Dbxref=Genbank:WP_000049441.1	dimethyl sulfoxide reductase subunit C	protein_id=WP_000049441.1
NC_021726.1	1870878	1871888	-	ID=cds1777	Parent=gene1825	Dbxref=Genbank:WP_000685011.1	alpha/beta hydrolase	protein_id=WP_000685011.1
NC_021726.1	1872080	1872502	+	ID=cds1778	Parent=gene1826	Dbxref=Genbank:WP_000662197.1	MarR family transcriptional regulator	protein_id=WP_000662197.1
NC_021726.1	1872701	1873945	+	ID=cds1779	Parent=gene1827	Dbxref=Genbank:WP_000862284.1	2, 4-dienoyl-CoA reductase	protein_id=WP_000862284.1
NC_021726.1	1873954	1875021	+	ID=cds1780	Parent=gene1828	Dbxref=Genbank:WP_000180173.1	membrane protein	protein_id=WP_000180173.1
NC_021726.1	1875216	1875791	+	ID=cds1781	Parent=gene1829	Dbxref=Genbank:WP_001228602.1	dihydrofolate reductase	protein_id=WP_001228602.1
NC_021726.1	1875953	1876369	-	ID=cds1782	Parent=gene1830	Dbxref=Genbank:WP_001026785.1	MerR family transcriptional regulator	protein_id=WP_001026785.1
NC_021726.1	1876522	1877214	+	ID=cds1783	Parent=gene1831	Dbxref=Genbank:WP_000044203.1	hypothetical protein	protein_id=WP_000044203.1
NC_021726.1	1877306	1878511	-	ID=cds1784	Parent=gene1832	Dbxref=Genbank:WP_000044139.1	pyridine nucleotide-disulfide oxidoreductase	protein_id=WP_000044139.1
NC_021726.1	1878670	1879218	-	ID=cds1785	Parent=gene1833	Dbxref=Genbank:WP_000323484.1	transcriptional regulator	protein_id=WP_000323484.1
NC_021726.1	1879417	1880436	-	ID=cds1786	Parent=gene1834	Dbxref=Genbank:WP_000155962.1	hydrolase	protein_id=WP_000155962.1
NC_021726.1	1880575	1881144	-	ID=cds1787	Parent=gene1835	Dbxref=Genbank:WP_000113716.1	TetR family transcriptional regulator	protein_id=WP_000113716.1
NC_021726.1	1881329	1881625	-	ID=cds1788	Parent=gene1836	Dbxref=Genbank:WP_001277233.1	antibiotic biosynthesis monooxygenase	protein_id=WP_001277233.1
NC_021726.1	1881665	1882306	-	ID=cds1789	Parent=gene1837	Dbxref=Genbank:WP_000200064.1	amidase	protein_id=WP_000200064.1
NC_021726.1	1882459	1883385	+	ID=cds1790	Parent=gene1838	Dbxref=Genbank:WP_000845355.1	LysR family transcriptional regulator	protein_id=WP_000845355.1
NC_021726.1	1883573	1885015	+	ID=cds1791	Parent=gene1839	Dbxref=Genbank:WP_001032872.1	quinoprotein glucose dehydrogenase	protein_id=WP_001032872.1
NC_021726.1	1885251	1887089	+	ID=cds1792	Parent=gene1840	Dbxref=Genbank:WP_000093483.1	potassium transporter	protein_id=WP_000093483.1
NC_021726.1	1887134	1887814	-	ID=cds1793	Parent=gene1841	Dbxref=Genbank:WP_000276396.1	hypothetical protein	protein_id=WP_000276396.1
NC_021726.1	1888077	1889459	-	ID=cds1794	Parent=gene1842	Dbxref=Genbank:WP_000340494.1	N-acyl-L-amino acid amidohydrolase	protein_id=WP_000340494.1
NC_021726.1	1890369	1890917	+	ID=cds1795	Parent=gene1843	Dbxref=Genbank:WP_001180448.1	TetR family transcriptional regulator	protein_id=WP_001180448.1
NC_021726.1	1891165	1892910	+	ID=cds1796	Parent=gene1844	Dbxref=Genbank:WP_000956371.1	hemolysin activator protein	protein_id=WP_000956371.1
NC_021726.1	1892935	1899360	+	ID=cds1797	Parent=gene1845	Dbxref=Genbank:WP_001039238.1	hemagglutinin	protein_id=WP_001039238.1
NC_021726.1	1899383	1899844	+	ID=cds1798	Parent=gene1846	Dbxref=Genbank:WP_000605047.1	hypothetical protein	protein_id=WP_000605047.1
NC_021726.1	1900238	1900378	+	ID=cds1799	Parent=gene1847	Dbxref=Genbank:WP_000770266.1	hypothetical protein	protein_id=WP_000770266.1
NC_021726.1	1900574	1901914	-	ID=cds1800	Parent=gene1848	Dbxref=Genbank:WP_000786788.1	membrane protein	protein_id=WP_000786788.1
NC_021726.1	1901924	1902736	-	ID=cds1801	Parent=gene1849	Dbxref=Genbank:WP_000995633.1	hydrolase	protein_id=WP_000995633.1
NC_021726.1	1902744	1904033	-	ID=cds1802	Parent=gene1850	Dbxref=Genbank:WP_000126044.1	C4-dicarboxylate ABC transporter	protein_id=WP_000126044.1
NC_021726.1	1904145	1904876	+	ID=cds1803	Parent=gene1851	Dbxref=Genbank:WP_000883486.1	GntR family transcriptional regulator	protein_id=WP_000883486.1
NC_021726.1	1904969	1905847	-	ID=cds1804	Parent=gene1852	Dbxref=Genbank:WP_000404178.1	calcium-binding protein	protein_id=WP_000404178.1
NC_021726.1	1906144	1907487	+	ID=cds1805	Parent=gene1853	Dbxref=Genbank:WP_000053782.1	MFS transporter	protein_id=WP_000053782.1
NC_021726.1	1907588	1908520	-	ID=cds1806	Parent=gene1854	Dbxref=Genbank:WP_000366420.1	LysR family transcriptional regulator	protein_id=WP_000366420.1
NC_021726.1	1908620	1909054	+	ID=cds1807	Parent=gene1855	Dbxref=Genbank:WP_001166494.1	hypothetical protein	protein_id=WP_001166494.1
NC_021726.1	1909064	1909522	+	ID=cds1808	Parent=gene1856	Dbxref=Genbank:WP_000153881.1	membrane protein	protein_id=WP_000153881.1
NC_021726.1	1909726	1910424	+	ID=cds1809	Parent=gene1857	Dbxref=Genbank:WP_000238907.1	transcriptional regulator	protein_id=WP_000238907.1
NC_021726.1	1910491	1911810	-	ID=cds1810	Parent=gene1858	Dbxref=Genbank:WP_000102825.1	membrane protein	protein_id=WP_000102825.1
NC_021726.1	1911882	1912859	-	ID=cds1811	Parent=gene1859	Dbxref=Genbank:WP_000824433.1	3-phosphoglycerate dehydrogenase	protein_id=WP_000824433.1
NC_021726.1	1913070	1913747	+	ID=cds1812	Parent=gene1860	Dbxref=Genbank:WP_000974231.1	hypothetical protein	protein_id=WP_000974231.1
NC_021726.1	1913904	1915172	+	ID=cds1813	Parent=gene1861	Dbxref=Genbank:WP_000875431.1	porin	protein_id=WP_000875431.1
NC_021726.1	1915234	1915422	+	ID=cds1814	Parent=gene1862	Dbxref=Genbank:WP_000435195.1	prevent-host-death protein	protein_id=WP_000435195.1
NC_021726.1	1915698	1920050	+	ID=cds1815	Parent=gene1863	Dbxref=Genbank:WP_020752412.1	RTX toxins-related Ca2+-binding protein	protein_id=WP_020752412.1
NC_021726.1	1920131	1921219	-	ID=cds1816	Parent=gene1864	Dbxref=Genbank:WP_000105392.1	hemolysin D	protein_id=WP_000105392.1
NC_021726.1	1921216	1922793	-	ID=cds1817	Parent=gene1865	Dbxref=Genbank:WP_001026282.1	MFS transporter	protein_id=WP_001026282.1
NC_021726.1	1922960	1923580	+	ID=cds1818	Parent=gene1866	Dbxref=Genbank:WP_001278392.1	TetR family transcriptional regulator	protein_id=WP_001278392.1
NC_021726.1	1923659	1925236	-	ID=cds1819	Parent=gene1867	Dbxref=Genbank:WP_000152484.1	2, 5-dioxovalerate dehydrogenase	protein_id=WP_000152484.1
NC_021726.1	1925253	1927040	-	ID=cds1820	Parent=gene1868	Dbxref=Genbank:WP_000999650.1	CDS	product=dihydroxy-acid dehydratase
