# Supplementary material for: Analysis of tigecycline resistance development in clinical Acinetobacter baumannii isolates through a combined genomic and transcriptomic approach
Source: Sci Rep. 2016 May 31;6:26930. doi: 10.1038/srep26930 (PMC4886253; doi:10.1038/srep26930)
Supplement: Supplementary Table S4 [file srep26930-s5.xls]

## Sheet: Sheet1
GeneID	Length	S2015ZJAB1-tgc0_mapped_reads(10496562)	S2015ZJAB1-tgc0.5_mapped_reads(12864863)	S2015ZJAB1-tgc1_mapped_reads(6510252)	S2015ZJAB1-tgc0_coverage	S2015ZJAB1-tgc0.5_coverage	S2015ZJAB1-tgc1_coverage	S2015ZJAB1-tgc0_rpkm	S2015ZJAB1-tgc0.5_rpkm	S2015ZJAB1-tgc1_rpkm	log2 Ratio(S2015ZJAB1-tgc0.5/S2015ZJAB1-tgc0)	log2 Ratio(S2015ZJAB1-tgc1/S2015ZJAB1-tgc0.5)	log2 Ratio(S2015ZJAB1-tgc1/S2015ZJAB1-tgc0)	Resistance	Description	Protein-or-Domain	Score	E-Value	COG-ID	Function-Description	Code	Functional-Categories;	KEGG
g2015ZJAB1GL000164	585	366	1973	2350	0.9949	0.9949	0.9983	59.6044	262.16	617.041	2.13696	1.23492	3.37188	-	-		-	-	-	-	-	-	-	-
g2015ZJAB1GL001209	642	7	31	44	0.486	0.8941	0.8598	1.03876	3.75337	10.5274	1.85332	1.48789	3.34121	-	-		-	-	-	-	-	-	-	-
g2015ZJAB1GL002881	1068	88	227	249	0.8352	0.9775	0.9803	7.8499	16.5215	35.8121	1.0736	1.1161	2.1897	-	-	PA3136	234	7e-74	COG1566	Multidrug resistance efflux pump	V	Defense mechanisms ;	K03543//multidrug resistance protein A (A)
g2015ZJAB1GL003572	1407	15	56	59	0.4684	0.9346	0.8657	1.01566	3.09378	6.4411	1.60695	1.05794	2.66488	-	-	BS_yxlA	271	1e-85	COG1457	Purine-cytosine permease and related proteins	F	Nucleotide transport and metabolism ;	K03457//nucleobase:cation symporter-1, NCS1 family (A)
g2015ZJAB1GL001507	198	59	273	473	0.9596	0.9697	0.9899	28.3883	107.175	366.943	1.91659	1.77559	3.69218	-	-		-	-	-	-	-	-	-	-
g2015ZJAB1GL002858	1191	4255	33235	36293	0.9992	0.9992	0.9992	340.362	2169.1	4680.73	2.67195	1.10964	3.78159	aminoglycoside,fluoramphenicol	Resistance-nodulation-cell division transporter system. Multidrug resistance efflux pump.	RSp0313	303	8e-100	COG0845	Membrane-fusion protein	M	Cell wall/membrane/envelope biogenesis ;	K18145//membrane fusion protein (A)
g2015ZJAB1GL002539	1035	139	343	367	0.943	0.9604	0.9469	12.7946	25.7602	54.4663	1.0096	1.08022	2.08983	-	-	MTH900	442	1e-155	COG0798	Arsenite efflux pump ACR3 and related permeases	P	Inorganic ion transport and metabolism ;	K03325//arsenite transporter, ACR3 family (A)
g2015ZJAB1GL000963	645	163	532	939	0.9767	0.9953	0.9953	24.0758	64.1131	223.619	1.41304	1.80235	3.21538	-	-		-	-	-	-	-	-	-	-
g2015ZJAB1GL000598	951	79	332	403	0.9832	0.9947	0.9947	7.91406	27.1364	65.0919	1.77774	1.26225	3.03999	-	-		-	-	-	-	-	-	-	-
g2015ZJAB1GL002188	6798	433	1246	2163	0.9289	0.9819	0.9925	6.0682	14.2473	48.874	1.23135	1.77838	3.00973	-	-	PM1570	186	2e-46	COG5295	Autotransporter adhesin	UW	Intracellular trafficking, secretion, and vesicular transport ; Extracellular structures ;	-
g2015ZJAB1GL000997	690	366	2299	5789	0.9957	0.9971	0.9928	50.5341	258.991	1288.71	2.35757	2.31496	4.67253	-	-		-	-	-	-	-	-	-	-
g2015ZJAB1GL003595	792	303	830	1128	0.9987	0.9962	0.9975	36.4477	81.4606	218.769	1.16027	1.42523	2.58551	-	-	paaG	305	2e-104	COG1024	Enoyl-CoA hydratase/carnithine racemase	I	Lipid transport and metabolism ;	K15866//2-(1,2-epoxy-1,2-dihydrophenyl)acetyl-CoA isomerase [EC:5.3.3.18] (A)
g2015ZJAB1GL003072	462	285	741	767	0.9524	0.9935	0.9784	58.77	124.673	255.009	1.08499	1.0324	2.1174	-	-		-	-	-	-	-	-	-	-
g2015ZJAB1GL001758	948	113	672	783	0.9736	0.9947	0.9863	11.3559	55.1005	126.869	2.27862	1.2032	3.48182	-	-	PA3764	168	4e-48	COG4623	Predicted soluble lytic transglycosylase fused to an ABC-type amino acid-binding protein	M	Cell wall/membrane/envelope biogenesis ;	-
g2015ZJAB1GL000992	783	111	335	342	0.9272	0.9681	0.9796	13.5056	33.2566	67.0914	1.30008	1.01249	2.31257	-	-		-	-	-	-	-	-	-	-
g2015ZJAB1GL003023	465	81	320	367	0.9226	0.9892	0.9871	16.5953	53.4924	121.231	1.68856	1.18036	2.86892	-	-		-	-	-	-	-	-	-	-
g2015ZJAB1GL002724	1311	58	185	372	0.7582	0.939	0.9512	4.21481	10.9689	43.5855	1.37988	1.99043	3.37031	-	-		-	-	-	-	-	-	-	-
g2015ZJAB1GL000961	894	44	131	178	0.943	0.9955	0.9676	4.68887	11.3901	30.5833	1.28047	1.42496	2.70543	-	-		-	-	-	-	-	-	-	-
g2015ZJAB1GL001975	1356	106	332	350	0.9948	0.9941	0.9985	7.4473	19.0315	39.647	1.3536	1.05882	2.41242	-	-	ygbD	221	1e-67	COG0446	Uncharacterized NAD(FAD)-dependent dehydrogenases	R	General function prediction only ;	K05297//rubredoxin-NAD+ reductase [EC:1.18.1.1] (A)
g2015ZJAB1GL000144	366	25	100	115	0.9126	0.9754	0.9044	6.50747	21.238	48.2635	1.70648	1.18428	2.89077	-	-	ykgJ	105	5e-30	COG0727	Predicted Fe-S-cluster oxidoreductase	R	General function prediction only ;	K06940//(A)
g2015ZJAB1GL002781	552	107	508	541	0.9746	0.9855	0.9891	18.4671	71.5351	150.543	1.9537	1.07345	3.02715	-	-	PA1359	178	2e-56	COG1396	Predicted transcriptional regulators	K	Transcription ;	-
g2015ZJAB1GL000998	456	555	2478	3189	0.9518	0.9934	0.9912	115.953	422.407	1074.22	1.8651	1.34658	3.21168	-	-		-	-	-	-	-	-	-	-
g2015ZJAB1GL002492	1233	69	324	356	0.9538	0.9992	0.9862	5.33137	20.4257	44.3495	1.93781	1.11853	3.05634	-	-	XF0631	125	2e-31	COG0582	Integrase	L	Replication, recombination and repair ;	-
g2015ZJAB1GL002856	1398	1516	5847	8031	0.9921	0.9979	0.9993	103.311	325.103	882.398	1.65391	1.44053	3.09444	aminoglycoside,chloramphenicol	Resistance-nodulation-cell division transporter system. Multidrug resistance efflux pump.	CC0806	356	1e-118	COG1538	Outer membrane protein	MU	Cell wall/membrane/envelope biogenesis ; Intracellular trafficking, secretion, and vesicular transport ;	K18147//outer membrane protein (A)
g2015ZJAB1GL002312	1434	77	193	217	0.8536	0.9707	0.9714	5.11558	10.4617	23.2441	1.03215	1.15174	2.1839	-	-	BH2620	359	3e-120	COG3486	Lysine/ornithine N-monooxygenase	Q	Secondary metabolites biosynthesis, transport and catabolism ;	-
g2015ZJAB1GL000813	237	19	139	172	0.9705	0.9072	0.9662	7.63762	45.5891	111.476	2.57749	1.28997	3.86747	-	-		-	-	-	-	-	-	-	-
g2015ZJAB1GL002647	171	43	290	306	0.9532	0.9825	0.9649	23.9566	131.825	274.87	2.46013	1.06013	3.52025	-	-		-	-	-	-	-	-	-	-
g2015ZJAB1GL000162	396	197	930	1592	0.9874	0.9874	0.9975	47.3941	182.55	617.519	1.94552	1.75819	3.7037	-	-		-	-	-	-	-	-	-	-
g2015ZJAB1GL002965	1356	66	362	506	0.9299	0.9919	0.983	4.637	20.7512	57.3183	2.16193	1.4658	3.62773	-	-	PA0235	546	0	COG0477	Permeases of the major facilitator superfamily	GEPR	Carbohydrate transport and metabolism ; Amino acid transport and metabolism ; Inorganic ion transport and metabolism ; General function prediction only ;	K08195//MFS transporter, AAHS family, 4-hydroxybenzoate transporter (A)
g2015ZJAB1GL000187	1206	156	13482	17896	0.9834	0.9983	0.9983	12.3234	868.964	2279.35	6.13983	1.39125	7.53108	-	-	PA4583	439	5e-153	COG1690	Uncharacterized conserved protein	S	Function unknown ;	K14415//tRNA-splicing ligase RtcB [EC:6.5.1.3] (A)
g2015ZJAB1GL001390	180	2	27	54	0.5722	0.9556	0.9833	1.05855	11.6597	46.0812	3.46137	1.98265	5.44402	-	-		-	-	-	-	-	-	-	-
g2015ZJAB1GL002523	633	15	102	119	0.5577	0.9384	0.9763	2.25757	12.5254	28.8766	2.47202	1.20504	3.67706	-	-	VC0191	67.4	3e-13	COG1280	Putative threonine efflux protein	E	Amino acid transport and metabolism ;	-
g2015ZJAB1GL003170	735	169	594	642	0.9878	0.9932	0.9986	21.9055	62.8194	134.168	1.51992	1.09476	2.61468	-	-	PA0502	122	2e-33	COG0596	Predicted hydrolases or acyltransferases (alpha/beta hydrolase superfamily)	R	General function prediction only ;	K02170//pimeloyl-[acyl-carrier protein] methyl ester esterase [EC:3.1.1.85] (A)
g2015ZJAB1GL001476	1176	155	770	2887	0.96	0.9745	0.994	12.5568	50.8954	377.087	2.01907	2.88929	4.90836	-	-		-	-	-	-	-	-	-	-
g2015ZJAB1GL002944	1110	23	102	224	0.8514	0.8775	0.9595	1.97405	7.14286	30.9975	1.85534	2.11758	3.97292	-	-	MA4523	177	1e-50	COG0154	Asp-tRNAAsn/Glu-tRNAGln amidotransferase A subunit and related amidases	J	Translation, ribosomal structure and biogenesis ;	K01426//amidase [EC:3.5.1.4] (A)
g2015ZJAB1GL001451	573	54	153	311	0.8098	0.9529	0.9913	8.97826	20.7554	83.3696	1.20898	2.00603	3.21501	-	-		-	-	-	-	-	-	-	-
g2015ZJAB1GL001397	669	10	51	60	0.4723	0.9851	0.8984	1.42406	5.92569	13.7761	2.05698	1.21712	3.27409	-	-		-	-	-	-	-	-	-	-
g2015ZJAB1GL002902	789	108	289	349	0.9442	0.9924	0.9924	13.0407	28.4718	67.9439	1.12652	1.25481	2.38133	-	-	BMEI1291	167	6e-50	COG2207	AraC-type DNA-binding domain-containing proteins	K	Transcription ;	-
g2015ZJAB1GL000176	486	233	614	712	0.9938	0.9979	0.9959	45.6744	98.2035	225.033	1.10439	1.19629	2.30068	-	-		-	-	-	-	-	-	-	-
g2015ZJAB1GL003308	912	152	472	531	0.9287	0.9561	0.9649	15.8782	40.2293	89.4338	1.3412	1.15258	2.49377	-	-	ZyddG	266	6e-88	COG0697	Permeases of the drug/metabolite transporter (DMT) superfamily	GER	Carbohydrate transport and metabolism ; Amino acid transport and metabolism ; General function prediction only ;	-
g2015ZJAB1GL000261	936	168	447	1078	0.9712	0.9327	0.9904	17.0996	37.1216	176.907	1.11829	2.25266	3.37096	-	-		-	-	-	-	-	-	-	-
g2015ZJAB1GL002495	546	160	484	651	0.8864	0.9872	0.9927	27.9177	68.9045	183.143	1.30342	1.4103	2.71372	-	-	CC1900	110	3e-30	COG0204	1-acyl-sn-glycerol-3-phosphate acyltransferase	I	Lipid transport and metabolism ;	-
g2015ZJAB1GL002540	330	48	210	244	0.9212	0.9818	0.9303	13.8574	49.4652	113.574	1.83576	1.19914	3.03491	-	-	PA2277	102	6e-29	COG0640	Predicted transcriptional regulators	K	Transcription ;	K03892//ArsR family transcriptional regulator (A)
g2015ZJAB1GL003484	690	33	116	119	0.7159	0.8725	0.9899	4.55636	13.0678	26.4911	1.52007	1.01949	2.53956	-	-	BMEI1596	173	2e-53	COG1346	Putative effector of murein hydrolase	M	Cell wall/membrane/envelope biogenesis ;	-
g2015ZJAB1GL002857	3108	10419	58302	66119	0.999	0.9997	0.9997	319.373	1458.13	3267.74	2.19081	1.16417	3.35498	chloramphenicol,aminoglycoside	Resistance-nodulation-cell division transporter system. Multidrug resistance efflux pump.	RSp0312	1291	0	COG0841	Cation/multidrug efflux pump	V	Defense mechanisms ;	K18146//multidrug efflux pump (A)
g2015ZJAB1GL000680	447	18	53	60	0.9687	0.9441	0.9553	3.83635	9.21644	20.618	1.26448	1.16162	2.4261	-	-		-	-	-	-	-	-	-	-
g2015ZJAB1GL000580	1542	227	1301	4019	0.978	0.9987	0.9987	14.0247	65.5825	400.346	2.22534	2.60987	4.8352	-	-		-	-	-	-	-	-	-	-
g2015ZJAB1GL000168	540	64	228	502	0.9759	0.9926	0.9815	11.2912	32.8198	142.795	1.53937	2.1213	3.66068	-	-		-	-	-	-	-	-	-	-
g2015ZJAB1GL003589	384	19	55	99	0.9792	0.9193	0.9818	4.71385	11.1334	39.601	1.23991	1.83065	3.07056	-	-	MA0735	79.7	2e-19	COG2050	Uncharacterized protein, possibly involved in aromatic compounds catabolism	Q	Secondary metabolites biosynthesis, transport and catabolism ;	K02614//acyl-CoA thioesterase [EC:3.1.2.-] (A)
g2015ZJAB1GL000606	309	11	74	97	0.8026	0.9806	0.9644	3.39146	18.6152	48.2187	2.4565	1.37311	3.82961	-	-	NMB1246	102	3e-27	COG2607	Predicted ATPase (AAA+ superfamily)	R	General function prediction only ;	K06923//(A)
g2015ZJAB1GL002799	336	72	375	399	0.9256	0.994	0.9881	20.4148	86.7535	182.405	2.0873	1.07215	3.15945	-	-	FN1232	157	1e-50	COG1733	Predicted transcriptional regulators	K	Transcription ;	-
g2015ZJAB1GL002894	249	65	328	525	0.996	0.9719	0.988	24.8695	102.393	323.864	2.04166	1.66127	3.70294	-	-		-	-	-	-	-	-	-	-
g2015ZJAB1GL000259	210	67	266	402	0.9714	0.9905	0.9952	30.3954	98.4594	294.042	1.69567	1.57842	3.27409	-	-		-	-	-	-	-	-	-	-
g2015ZJAB1GL001208	837	344	1039	1099	0.9642	0.9892	0.9725	39.1549	96.4906	201.685	1.3012	1.06365	2.36484	-	-	PA3242	209	8e-66	COG1560	Lauroyl/myristoyl acyltransferase	M	Cell wall/membrane/envelope biogenesis ;	K02517//lipid A biosynthesis lauroyl acyltransferase [EC:2.3.1.-] (A)
g2015ZJAB1GL000989	945	255	922	948	0.9947	0.9926	0.9958	25.7076	75.8392	154.092	1.56075	1.02277	2.58352	-	-		-	-	-	-	-	-	-	-
g2015ZJAB1GL000966	897	195	664	692	0.9532	0.9967	0.9788	20.7107	57.5401	118.499	1.47419	1.04224	2.51643	-	-		-	-	-	-	-	-	-	-
g2015ZJAB1GL003239	702	67	236	262	0.8561	0.9872	0.9915	9.09265	26.1318	57.3279	1.52303	1.13343	2.65647	-	-		-	-	-	-	-	-	-	-
g2015ZJAB1GL002498	669	9	87	97	0.7354	0.9626	0.9686	1.28165	10.1085	22.2714	2.9795	1.13962	4.11912	-	-		-	-	-	-	-	-	-	-
g2015ZJAB1GL001707	1338	160	396	468	0.9836	0.9948	0.9925	11.3924	23.0056	53.7269	1.01391	1.22366	2.23757	-	-	Cgl2275	202	3e-59	COG3182	Uncharacterized iron-regulated membrane protein	S	Function unknown ;	-
g2015ZJAB1GL002691	1242	462	1371	2398	0.9952	0.9855	0.9855	35.4383	85.8046	296.572	1.27574	1.78925	3.065	-	-	cmr	297	4e-97	COG0477	Permeases of the major facilitator superfamily	GEPR	Carbohydrate transport and metabolism ; Amino acid transport and metabolism ; Inorganic ion transport and metabolism ; General function prediction only ;	K08160//MFS transporter, DHA1 family, multidrug/chloramphenicol efflux transport protein (A)
g2015ZJAB1GL001508	462	18	58	92	0.9654	0.9481	0.9762	3.71179	9.75845	30.5878	1.39454	1.64823	3.04277	-	-		-	-	-	-	-	-	-	-
g2015ZJAB1GL002835	1707	185	541	693	0.9871	0.9982	0.9971	10.325	24.6353	62.3594	1.25458	1.33988	2.59446	-	-	aq_035_2	125	6e-32	COG2199	FOG: GGDEF domain	T	Signal transduction mechanisms ;	-
g2015ZJAB1GL000995	840	91	760	849	0.9786	0.9952	0.9869	10.3208	70.3281	155.25	2.76854	1.14242	3.91096	-	-		-	-	-	-	-	-	-	-
g2015ZJAB1GL001056	654	29817	17404	4240	0.9969	0.9954	0.9878	4343.49	2068.55	995.842	-1.07024	-1.05463	-2.12487	-	-	ZyiaD	146	2e-43	COG2885	Outer membrane protein and related peptidoglycan-associated (lipo)proteins	M	Cell wall/membrane/envelope biogenesis ;	-
g2015ZJAB1GL003517	480	134	76	15	0.9563	0.9437	0.7208	26.596	12.3074	4.80012	-1.11168	-1.35839	-2.47007	-	-	TM0703_2	68.2	3e-14	COG1546	Uncharacterized protein (competence- and mitomycin-induced)	R	General function prediction only ;	K03743//nicotinamide-nucleotide amidase [EC:3.5.1.42] (A)
g2015ZJAB1GL003519	318	10420	1828	425	0.9969	0.9874	0.9843	3121.72	446.832	205.288	-2.80454	-1.12208	-3.92662	-	-		-	-	-	-	-	-	-	-
g2015ZJAB1GL003304	339	2343	1407	188	0.9853	0.9912	0.9646	658.454	322.618	85.1845	-1.02925	-1.92117	-2.95042	-	-	RSc0407	65.1	2e-14	COG1544	Ribosome-associated protein Y (PSrp-1)	J	Translation, ribosomal structure and biogenesis ;	K05808//putative sigma-54 modulation protein (A)
g2015ZJAB1GL003336	363	2018	1028	125	0.9862	0.989	0.9063	529.624	220.131	52.8939	-1.26661	-2.05719	-3.32379	-	-	Z1498	68.9	1e-15	COG3111	Uncharacterized conserved protein	S	Function unknown ;	-
g2015ZJAB1GL003341	234	14503	7655	1903	0.9957	0.9957	0.9957	5904.66	2542.87	1249.18	-1.2154	-1.02548	-2.24087	-	-	DR1348	44.7	3e-07	COG3798	Uncharacterized protein conserved in bacteria	S	Function unknown ;	-
