# Supplementary material for: Analysis of tigecycline resistance development in clinical Acinetobacter baumannii isolates through a combined genomic and transcriptomic approach
Source: Sci Rep. 2016 May 31;6:26930. doi: 10.1038/srep26930 (PMC4886253; doi:10.1038/srep26930)
Supplement: Supplementary Table S5 [file srep26930-s6.xls]

## Sheet: 工作表1
GeneID	Length	S2015ZJAB2-tgc0_mapped_reads(13709856)	S2015ZJAB2-tgc0.5_mapped_reads(10727943)	S2015ZJAB2-tgc1_mapped_reads(11118157)	S2015ZJAB2-tgc0_coverage	S2015ZJAB2-tgc0.5_coverage	S2015ZJAB2-tgc1_coverage	S2015ZJAB2-tgc0_rpkm	S2015ZJAB2-tgc0.5_rpkm	S2015ZJAB2-tgc1_rpkm	log2 Ratio(S2015ZJAB2-tgc0.5/S2015ZJAB2-tgc0)	log2 Ratio(S2015ZJAB2-tgc1/S2015ZJAB2-tgc0.5)	log2 Ratio(S2015ZJAB2-tgc1/S2015ZJAB2-tgc0)	Resistance	Description	Protein-or-Domain	Score	E-Value	COG-ID	Function-Description	Code	Functional-Categories;	KEGG
g2015ZJAB2GL002350	372	23	51	133	0.9274	0.922	0.9624	4.50975	12.7794	32.157	1.5027	1.33131	2.83402	-	-		-	-	-	-	-	-	-	-
g2015ZJAB2GL002266	741	43	135	305	0.695	0.9798	0.9973	4.2327	16.9824	37.0211	2.00439	1.12431	3.1287	-	-	XF0082	197	2e-62	COG3121	P pilus assembly protein, chaperone PapD	NU	Cell motility ; Intracellular trafficking, secretion, and vesicular transport ;	-
g2015ZJAB2GL002267	537	188	428	1924	0.9814	0.9888	0.987	25.5359	74.2939	322.254	1.54072	2.11688	3.6576	-	-	XF0083	208	8e-69	COG3539	P pilus assembly protein, pilin FimA	NU	Cell motility ; Intracellular trafficking, secretion, and vesicular transport ;	K07345//major type 1 subunit fimbrin (pilin) (A)
g2015ZJAB2GL003429	555	24	51	132	0.9225	0.9838	0.9784	3.15417	8.56566	21.3918	1.4413	1.32042	2.76173	-	-		-	-	-	-	-	-	-	-
g2015ZJAB2GL002837	996	117	203	1042	0.9568	0.9809	0.993	8.56828	18.9985	94.097	1.14881	2.30826	3.45707	-	-		-	-	-	-	-	-	-	-
g2015ZJAB2GL001439	1089	1444	3061	6364	0.9963	0.9991	0.9982	96.7178	262.011	525.617	1.43777	1.00439	2.44216	-	-	SMc00782	189	2e-56	COG4269	Predicted membrane protein	S	Function unknown ;	-
g2015ZJAB2GL000981	339	17	50	116	0.7227	0.9174	0.9056	3.65777	13.7485	30.7769	1.91023	1.16258	3.07281	-	-		-	-	-	-	-	-	-	-
g2015ZJAB2GL001858	246	462	743	1576	0.9878	0.9837	0.9675	136.985	281.538	576.22	1.03931	1.03329	2.0726	-	-		-	-	-	-	-	-	-	K03745//SlyX protein (A)
g2015ZJAB2GL001576	906	103	239	934	0.9371	0.9912	0.9978	8.29232	24.5897	92.7227	1.56821	1.91487	3.48307	-	-		-	-	-	-	-	-	-	-
g2015ZJAB2GL002253	561	488	832	1798	0.9519	0.9982	0.9626	63.4489	138.243	288.266	1.12354	1.06019	2.18374	-	-	all7523	67.4	9e-14	COG1309	Transcriptional regulator	K	Transcription ;	-
g2015ZJAB2GL001365	252	889	1728	3649	0.9802	0.9881	0.9841	257.317	639.185	1302.39	1.31269	1.02685	2.33954	-	-		-	-	-	-	-	-	-	-
g2015ZJAB2GL000826	495	945	164	73	0.9919	0.9737	0.9414	139.25	30.8832	13.2643	-2.17278	-1.21927	-3.39205	-	-		-	-	-	-	-	-	-	-
g2015ZJAB2GL000636	399	192	72	37	0.9799	0.9348	0.9749	35.0991	16.8207	8.34058	-1.0612	-1.01202	-2.07321	-	-	PA1139	109	9e-30	COG2340	Uncharacterized protein with SCP/PR1 domains	S	Function unknown ;	-
g2015ZJAB2GL001283	2607	6502	1843	931	0.9988	0.9969	0.9958	181.917	65.8973	32.12	-1.46499	-1.03675	-2.50173	-	-	PA0794	1435	0	COG1048	Aconitase A	C	Energy production and conversion ;	K01681//aconitate hydratase [EC:4.2.1.3] (A)
g2015ZJAB2GL001905	333	1725	654	328	0.997	0.994	0.973	377.844	183.07	88.5925	-1.04539	-1.04714	-2.09253	-	-		-	-	-	-	-	-	-	-
g2015ZJAB2GL002569	1338	15098	4538	2038	0.9985	0.9985	0.9985	823.058	316.149	136.998	-1.38039	-1.20645	-2.58684	-	-	mll8087	122	7e-30	COG2907	Predicted NAD/FAD-binding protein	R	General function prediction only ;	-
g2015ZJAB2GL002132	1041	6111	1725	722	0.9875	0.9875	0.9846	428.182	154.462	62.3812	-1.47097	-1.30807	-2.77904	-	-	ZtauA	343	2e-117	COG4521	ABC-type taurine transport system, periplasmic component	P	Inorganic ion transport and metabolism ;	K15551//taurine transport system substrate-binding protein (A)
g2015ZJAB2GL003130	474	11884	2196	1050	0.9979	0.9916	0.9831	1828.74	431.855	199.241	-2.08223	-1.11603	-3.19826	-	-	PA5178	133	4e-40	COG1652	Uncharacterized protein containing LysM domain	S	Function unknown ;	-
g2015ZJAB2GL003180	1677	9060	2819	1221	0.9994	0.9988	0.9881	394.06	156.692	65.4862	-1.33049	-1.25866	-2.58915	-	-		-	-	-	-	-	-	-	-
g2015ZJAB2GL002130	870	2826	816	365	0.9966	0.9897	0.9943	236.93	87.4288	37.7347	-1.43828	-1.21222	-2.6505	-	-	YPO0184	311	5e-106	COG0600	ABC-type nitrate/sulfonate/bicarbonate transport system, permease component	P	Inorganic ion transport and metabolism ;	K15552//taurine transport system permease protein (A)
g2015ZJAB2GL000547	303	2665	667	335	0.9934	0.9967	0.9967	641.537	205.195	99.4419	-1.64454	-1.04507	-2.68961	-	-	PA4386	138	1e-43	COG0234	Co-chaperonin GroES (HSP10)	O	Posttranslational modification, protein turnover, chaperones ;	K04078//chaperonin GroES (A)
g2015ZJAB2GL001267	1284	39623	10370	4884	0.9977	0.9977	0.9969	2250.86	752.831	342.12	-1.58008	-1.13782	-2.71791	-	-	YPO2147	572	0	COG0665	Glycine/D-amino acid oxidases (deaminating)	E	Amino acid transport and metabolism ;	K00285//D-amino-acid dehydrogenase [EC:1.4.99.1] (A)
g2015ZJAB2GL002547	906	46854	16975	8368	0.9956	0.9989	0.9956	3772.12	1746.49	830.731	-1.11092	-1.072	-2.18292	-	-		-	-	-	-	-	-	-	-
g2015ZJAB2GL001578	1941	59210	14820	7506	0.999	0.9995	0.9974	2225.03	711.715	347.817	-1.64446	-1.03297	-2.67743	-	-	PA4761	932	0	COG0443	Molecular chaperone	O	Posttranslational modification, protein turnover, chaperones ;	K04043//molecular chaperone DnaK (A)
g2015ZJAB2GL003280	339	1758	669	199	0.9853	0.9853	0.9823	378.256	183.954	52.7984	-1.04002	-1.80078	-2.8408	-	-	RSc0407	65.1	2e-14	COG1544	Ribosome-associated protein Y (PSrp-1)	J	Translation, ribosomal structure and biogenesis ;	K05808//putative sigma-54 modulation protein (A)
g2015ZJAB2GL001870	1011	4917	1424	614	0.9941	0.9941	0.9911	354.745	131.293	54.6241	-1.43399	-1.26518	-2.69917	-	-	CC0637	115	3e-29	COG2207	AraC-type DNA-binding domain-containing proteins	K	Transcription ;	-
g2015ZJAB2GL002799	2742	4964	1101	360	0.9985	0.9697	0.934	132.048	37.4286	11.8087	-1.81885	-1.66429	-3.48314	-	-		-	-	-	-	-	-	-	-
