# Supplementary material for: Analysis of tigecycline resistance development in clinical Acinetobacter baumannii isolates through a combined genomic and transcriptomic approach
Source: Sci Rep. 2016 May 31;6:26930. doi: 10.1038/srep26930 (PMC4886253; doi:10.1038/srep26930)
Supplement: Supplementary Table S6 [file srep26930-s7.xls]

## Sheet: 工作表1
Gene ID	Primer (Forward/ Reverse)	Sequence (5'to3')	nt#
g2015ZJAB1GL003519	Forward	AGAAGCGCAATTAACTACACC	22
	Reverse	CCACGCATCTTTAATCGCTTG	21
g2015ZJAB1GL003336	Forward	CAAGAACAGATTCCGCTTT	19
	Reverse	ACAATACGCACTTTATCTCC	20
g2015ZJAB1GL003304	Forward	AGCGATAGTTCGATTACCTG	20
g2015ZJAB1GL003304	Reverse	GTACATTGCATTTTCCGAT	19
g2015ZJAB2GL002267	Forward	TTTTATTGCGGCTAGCTCT	19
g2015ZJAB2GL002267	Reverse	ATTTGAAAAGGTGTACGACCA	21
g2015ZJAB2GL002266	Forward	TTACTGCACTACCTAATGCTT	21
g2015ZJAB2GL002266	Reverse	TAATTCGTGAACGTATCGCTA	21
g2015ZJAB2GL003130	Forward	ATATAATGGCTCAACTGACAC	21
g2015ZJAB2GL003130	Reverse	AGCATTGGTTTATTCGCTTC	20
g2015ZJAB2GL003280	Forward	AGCGATAGTTCGATTACCTG	20
g2015ZJAB2GL003280	Reverse	GTACATTGCATTTTCCGAT	19
g2015ZJAB2GL002132	Forward	AAATTATGAGCACGAAGACCA	21
g2015ZJAB2GL002132	Reverse	TCAACCCCAGTTTGATAAGCA	21
g2015ZJAB1GL003293	Forward	ATCAATTAAAACGCTTAGCAT	21
g2015ZJAB1GL003293	Reverse	TTTGCTTTTAAACCCGCTCA	20
g2015ZJAB1GL001624	Forward	TTCGAACCCGAGTTACGTGA	20
g2015ZJAB1GL001624	Reverse	ACTACGATCTAATTGGTGCTT	21
g2015ZJAB1GL001456	Forward	TAGATTTAACAGAAAGCGAAG	21
g2015ZJAB1GL001456	Reverse	GAATCTAAAATAGTCGCCAAC	21
g2015ZJAB3GL003510	Forward	GTTACAGACCCTTGCACCT	19
g16775GL003510	Reverse	GCCGTTAAATTCTTCACTCACC	22
g2015ZJAB1GL000452	Forward	ATAATGATGAAACCGCCGTTG	21
g2015ZJAB1GL000452	Reverse	GCTGGTCCCAATATTTCCGAGA	22
g2015ZJAB1GL000453	Forward	ATGTCGCTGTTAATTTTCCGTT	22
g2015ZJAB1GL000453	Reverse	AAACATGACTTTCCAGCCGTA	21
g2015ZJAB1GL000454	Forward	AAGAACAAATGCAGGTCATCG	21
g2015ZJAB1GL000454	Reverse	GGGTAAATCAAACCTGCCGAA	21
g2015ZJAB1GL000455	Forward	TATTGCCAGTTTGCCGTCT	19
g2015ZJAB1GL000455	Reverse	TCAACACTGCCATCTTCGAG	20
g2015ZJAB1GL000456	Forward	TTTAAACGCTGTTGATAGCTC	21
g2015ZJAB1GL000456	Reverse	AATAGGCTGAAGTAAACCA	19
g2015ZJAB1GL000457	Forward	GTATTGCCAGTTTGCCGTCT	20
g2015ZJAB1GL000457	Reverse	AATATCGCTTTGTTTAGGTGT	21
g2015ZJAB1GL001678	Forward	ACTTAAATGAGCATGGCCTA	20
g2015ZJAB1GL001678	Reverse	TGTGCTTAACTTCACGTTG	19
g2015ZJAB1GL000239	Forward	ATAACTATCACGGTAAAGACCA	22
g2015ZJAB1GL000239	Reverse	CGCTTAAAGGCTACATATCGG	21
g2015ZJAB1GL001315	Forward	GATTTCACCGCATAGTCCCT	20
g2015ZJAB1GL001315	Reverse	GAATTCGATTGCGTCTCAACCC	22
g2015ZJAB1GL001316	Forward	ATGTGCTTTACTAAGTCATCG	21
g2015ZJAB1GL001316	Reverse	CTTGATCTTCCAATACGCAAC	21
g2015ZJAB2GL002516	Forward	TTTAAAGAAGTACAGCACCGTA	22
g2015ZJAB2GL002516	Reverse	CGATTGCCAATAAATCCAT	19
g2015ZJAB2GL000782	Forward	CTAGAGCACAACTTACCAT	19
g2015ZJAB2GL000782	Reverse	CAACATCGTATTCGGCTTT	19
g2015ZJAB1GL002858	Forward	TATTACCAATAGCCACGGACA	21
g2015ZJAB1GL002858	Reverse	AACTTCAATACGGAATGTGAC	21
g2015ZJAB1GL002965	Forward	GCACAGATTCAAAATGCGACA	21
g2015ZJAB1GL002965	Reverse	TAGCAAGTAAACAACCACGAG	21
g2015ZJAB1GL001758	Forward	TTTAAACAAGCAGATGATCCG	21
g2015ZJAB1GL001758	Reverse	CAAATGCCAGTCTAAATCGT	20
g2015ZJAB1GL002857	Forward	ATCATTTCTACATCAATGGGTT	22
g2015ZJAB1GL002857	Reverse	CAATACTCAAAGATGGTCGTC	21
g2015ZJAB1GL002691	Forward	TATGGTTTAGCACAGTTCCC	20
g2015ZJAB1GL002691	Reverse	GTGTCATACCTATTAACAAG	20
g2015ZJAB1GL002540	Forward	TTTGTTACGAACTCATGGC	19
g2015ZJAB1GL002540	Reverse	TCTCGTCATTTTCTATCACC	20
g2015ZJAB1GL002781	Forward	CTTCAGTTCCTTCCCGTTC	19
g2015ZJAB1GL002781	Reverse	GTCAATTCGCCTTCTAACAC	20
g2015ZJAB1GL003484	Forward	ATTTCAACACCTTTTGCCAT	20
g2015ZJAB1GL003484	Reverse	TTTGCCACATTAGAACGGAT	20
g2015ZJAB1GL003308	Forward	GTATTGTAAACTACCTTTGGC	21
g2015ZJAB1GL003308	Reverse	AAACTAAAATCTCCGTTCCC	20
g2015ZJAB1GL002881	Forward	ATTAAAACTTGATGCCTATCCG	22
g2015ZJAB1GL002881	Reverse	ACCTTGTTAAAGTTGCCTG	19
