# Supplementary material for: Analysis of tigecycline resistance development in clinical Acinetobacter baumannii isolates through a combined genomic and transcriptomic approach
Source: Sci Rep. 2016 May 31;6:26930. doi: 10.1038/srep26930 (PMC4886253; doi:10.1038/srep26930)
Supplement: Supplementary Table S7 [file srep26930-s8.xls]

## Sheet: 工作表1
Transcriptomic Changes in log2		significant down	significant down	significant down	significant up	significant up	significant down	significant down	significant down	insertion	insertion	deletion	deletion	snp	snp	snp	snp	snp	snp	32fold	32fold	32fold	32fold	32fold	32fold	significant up	significant up	significant up	significant up	32fold	significant up	significant up	significant up	significant up	32fold
		g2015ZJAB1GL003519	g2015ZJAB1GL003336	g2015ZJAB1GL003304	g2015ZJAB2GL002267	g2015ZJAB2GL002266	g2015ZJAB2GL003130	g2015ZJAB2GL003280	g2015ZJAB2GL002132	g2015ZJAB1GL003293	g2015ZJAB1GL001624	g2015ZJAB1GL001456	g2015ZJAB3GL003510	g2015ZJAB1GL000452	g2015ZJAB1GL000453	g2015ZJAB1GL000454	g2015ZJAB1GL000455	g2015ZJAB1GL000456	g2015ZJAB1GL000457	g2015ZJAB1GL001678	g2015ZJAB1GL000239	g2015ZJAB1GL001315	g2015ZJAB1GL001316	g2015ZJAB2GL002516	g2015ZJAB2GL000782	g2015ZJAB1GL002858	g2015ZJAB1GL002965	g2015ZJAB1GL001758	g2015ZJAB1GL002857	g2015ZJAB1GL002961	g2015ZJAB1GL002540	g2015ZJAB1GL002781	g2015ZJAB1GL003484	g2015ZJAB1GL003308	g2015ZJAB1GL002281
	2015ZJAB1-tgc0	0	0	0	0	0	0	0	0	0	0	0	0	0	0	0	0	0	0	0	0	0	0	0	0	0	0	0	0	0	0	0	0	0	0
	2015ZJAB1-tgc0.5	-2.80454	-1.26661	-1.02925	1.54072	2.00439	-2.08223	-1.04002	-1.47097	0.665959	-0.214155	0.321981	1.50332	0.942779	1.42073	0.163338	1.18809	0.780481	0.710768	7.15574	6.79101	5.48372	5.4492	1.91	5.4413	2.67195	2.16193	2.27862	2.19081	1.6077	1.83576	1.9537	1.52007	1.3412	-0.571109
	2015ZJAB1-tgc1	-3.92662	-3.32379	-2.95042	3.6576	3.1287	-3.19826	-2.8408	-2.77904	0.716215	0.0744462	0.593079	0.516147	0.737226	1.95592	1.10417	1.44204	1.19609	0.618742	5.07446	5.40367	6.04404	5.61328	2.07	5.62422	3.78159	3.62773	3.48182	3.35498	2.56745	3.03491	3.02715	2.53956	2.49377	-0.946855
	homologous gene	g2015ZJAB2GL003657	g2015ZJAB2GL003410	g2015ZJAB2GL003280	g2015ZJAB1GL002480	g2015ZJAB1GL002481	g2015ZJAB1GL003155	g2015ZJAB1GL003304	g2015ZJAB1GL002552	g2015ZJAB2GL003269	g2015ZJAB2GL001537	g2015ZJAB2GL001468	g2015ZJAB2GL001242	g2015ZJAB2GL000224	g2015ZJAB2GL000223	g2015ZJAB2GL000222	g2015ZJAB2GL000221	g2015ZJAB2GL000212	g2015ZJAB2GL000211	g2015ZJAB2GL001624	g2015ZJAB2GL000910	g2015ZJAB2GL001332	g2015ZJAB2GL001333	g2015ZJAB1GL002233	g2015ZJAB1GL001982	g2015ZJAB2GL002834	g2015ZJAB2GL002940	g2015ZJAB2GL000558	g2015ZJAB2GL002833	g2015ZJAB2GL002936	g2015ZJAB2GL002120	g2015ZJAB2GL002602	g2015ZJAB2GL003621	g2015ZJAB2GL003438	g2015ZJAB2GL002468
compare with 2015ZJAB1-tgc0	2015ZJAB2-tgc0	-0.193569	-1.43179	-0.799718	-0.146924	0.573742	-0.0946293	0.799718	-0.703554	0.68349	-0.31861	0.316153	0.823055	0.662798	1.24406	0.29983	1.17121	1.28564	-1.10519	1.17388	2.1894	0.29983	1.41824	1	4.3853	-0.576054	0.338494	1.81412	-0.750123	0.334596	0.797925	1.4124	0.501047	1.5689	-1.54412
	2015ZJAB2-tgc0.5	-4.60374	-3.73404	-1.83974	3.07441	2.83544	-1.2542	-0.229535	0.955194	0.409116	-0.325416	0.176094	0.964462	1.86726	1.5077	0.0510056	1.28924	2.44172	0.477093	6.45582	6.38873	6.03174	5.32675	0.958599	7.13617	-1.73436	2.47104	3.91903	-2.2896	2.09053	1.30244	1.82699	1.99024	1.76228	-1.29338
	2015ZJAB2-tgc1	-3.06156	-1.77169	-3.64052	3.00164	3.01449	-2.04762	-2.1507	-1.42862	0.266424	-1.12035	-0.130228	0.230753	0.775823	0.64492	-0.433498	0.159194	2.76183	-1.083	6.15471	5.24199	5.77587	5.37916	1.32134	4.53386	3.37001	2.73679	3.97564	2.72249	2.10566	2.05996	2.53967	2.03248	2.66625	-2.73058
compare with 2015ZJAB2-tgc0	2015ZJAB2-tgc0.5	-4.41017	-2.30225	-1.04002	3.22133	2.2617	-1.15958	-1.02925	1.65875	-0.274374	-0.00680526	-0.140059	0.141407	1.20446	0.263642	-0.248825	0.118027	1.15608	1.58228	5.28194	4.19933	5.73191	3.90851	1.90811	2.75087	-1.1583	2.13255	2.10491	-1.53947	1.75594	0.504519	0.414594	1.48919	0.193375	0.250746
	2015ZJAB2-tgc1	-2.86799	-0.3399	-2.8408	3.14856	2.44074	-1.95299	-2.95042	-0.725069	-0.417066	-0.801741	-0.446381	-0.592302	0.113025	-0.59914	-0.733328	-1.01202	1.47619	0.0221878	4.98083	3.0526	5.47604	3.96092	2.06764	0.148563	3.94606	2.3983	2.16152	3.47262	1.77107	1.26203	1.12727	1.53143	1.09735	-1.18645
qPCR fold change (ΔΔCt)	2015ZJAB1-tgc0	1	1	1	1	1	1	1	1	1	1	1	1	1	1	1	1	1	1	1	1	1	1	1	1	1	1	1	1	1	1	1	1	1	1
	2015ZJAB1-tgc0.5	1.03282	0.927146	1.10447	0.736542	1.1605	0.76246	0.991932	1.17478	0.824656	1.03	0.854151	0.892942	0.779971	0.88513	1.13841	1.47409	0.866107	0.922439	1.32483	1.01673	0.989119	0.977943	0.707125	0.858889	9.45915	0.668892	0.827117	1.08678	0.910236	1.11095	0.785623	0.898856	0.735218	0.89
	2015ZJAB1-tgc1	4.57801	1.5078	1.29911	1.36183	1.37917	1.17147	1.19086	1.42011	1.19916	1.15291	1.8635	1.14912	1.20492	1.26332	1.39896	1.36996	1.98412	1.21476	1.37851	1.11894	1.12372	1.17927	1.01373	1.07705	9.50453	0.975834	1.14181	1.37172	1.32836	1.31961	0.9288	1.07529	1.06573	1.32549
compare with 2015ZJAB1-tgc0	2015ZJAB2-tgc0	1.04995	1.18529	1.07778	1.10301	1.10613	1.0655	1.03504	1.1728	1.05353	1.0807	0.729701	0.95878	1.03395	1.00751	0.190944	0.000215987	0.741628	0.000890788	1.07226	1.00953	0.927908	0.997191	0.851236	0.91725	9.21039	0.73143	0.927843	1.09784	1.07664	1.1279	0.77614	0.822251	0.876273	0.995509
	2015ZJAB2-tgc0.5	1.06922	0.859197	1.1325	1.1297	1.31262	0.566422	1.04416	1.3962	0.605744	0.922153	0.849536	1.01416	0.585867	0.775622	1.23099	1.89228	0.852517	0.852372	1.71962	1.08902	0.815226	0.844186	1.3044	0.961461	0.449515	1.6286	1.02281	0.757218	0.860666	0.787033	1.28815	0.880301	1.16289	1.32173
	2015ZJAB2-tgc1	1.40322	1.35053	1.28227	1.43094	1.33643	1.28452	1.24371	1.45056	1.24979	1.06	1.14403	1.20013	1.28811	1.28	0.21716	0.000371793	1.12336	6.60251e-05	1.26884	1.22526	1.0884	1.27484	1.03854	1.11947	9.3473	0.951406	1.06133	1.3753	1.32612	1.33243	0.991102	1.20718	1.04627	1.22896
compare with 2015ZJAB2-tgc0	2015ZJAB2-tgc0.5	1.01792	1.05498	1.09891	0.993942	1.0021	0.96021	1.00632	0.969988	0.914897	1.03635	1.15415	1.09967	0.958037	1.05317	0.70355	0.71	1.14837	8.34995	0.972246	1.06928	1.00715	1.09331	0.942692	1.0011	1.05449	1.02748	0.951696	1.06139	0.94184	1.03244	0.999883	1.12703	0.946796	1.04249
	2015ZJAB2-tgc1	1.33203	1.13683	1.18892	1.29451	1.20911	1.20143	1.19985	1.23499	1.18462	1.03	1.56533	1.24946	1.24483	1.35	1.13322	38.5439	1.511	0.35228	1.18345	1.20865	1.1705	1.27486	1.25149	1.23262	0.992714	1.34723	1.16318	1.24109	1.23223	1.17451	1.31996	1.51029	1.21838	1.23411
