# Supplementary material for: Analysis of tigecycline resistance development in clinical Acinetobacter baumannii isolates through a combined genomic and transcriptomic approach
Source: Sci Rep. 2016 May 31;6:26930. doi: 10.1038/srep26930 (PMC4886253; doi:10.1038/srep26930)
Supplement: Supplementary Table S8 [file srep26930-s9.xls]

## Sheet: Sheet1
			Gene Ontology term	Cluster frequency	Corrected P-value
2015ZJAB1	Tgc 0 vs 0.5	Cellular Compoment	-	-	-
		Molecular Function	DNA binding	130	0.00026
			nucleic acid binding transcription factor activity	79	0.00063
			sequence-specific DNA binding transcription factor activity	79	0.00063
			sequence-specific DNA binding	36	0.00128
		Biological Process	regulation of transcription, DNA-templated	110	1.14e-06
			regulation of RNA biosynthetic process	110	1.14e-06
			regulation of RNA metabolic process	110	1.82e-06
			regulation of gene expression	112	2.78e-06
			regulation of primary metabolic process	112	2.78e-06
			regulation of metabolic process	115	4.05e-06
			regulation of nucleobase-containing compound metabolic process	111	4.44e-06
			regulation of cellular metabolic process	111	4.44e-06
			regulation of nitrogen compound metabolic process	111	4.44e-06
			regulation of biosynthetic process	110	4.53e-06
			regulation of macromolecule biosynthetic process	110	4.53e-06
			regulation of cellular biosynthetic process	110	4.53e-06
			regulation of cellular macromolecule biosynthetic process	110	4.53e-06
			biological regulation	145	6.2e-06
			regulation of macromolecule metabolic process	113	1e-05
			regulation of cellular process	129	8.05e-05
			regulation of biological process	133	9.39e-05
	Tgc 0.5 vs 1	Cellular Compoment	ribosome	19	0.01714
			ribosomal subunit	8	0.01873
			organelle part	8	0.01873
			intracellular organelle part	8	0.01873
			ribonucleoprotein complex	19	0.02235
			organelle	20	0.03359
			non-membrane-bounded organelle	20	0.03359
			intracellular organelle	20	0.03359
			intracellular non-membrane-bounded organelle	20	0.03359
			cytoplasmic part	22	0.04205
		Molecular Function	structural molecule activity	21	0.0085
		Biological Process	-	-	-
	Tgc 0 vs 1	Cellular Compoment	-	-	-
		Molecular Function	nucleic acid binding transcription factor activity	88	5.79e-11
			sequence-specific DNA binding transcription factor activity	88	5.79e-11
			sequence-specific DNA binding	40	4.83e-08
			DNA binding	130	1.19e-07
			nucleic acid binding	167	0.00029
		Biological Process	regulation of gene expression	118	6.75e-13
			regulation of transcription, DNA-templated	115	7.77e-13
			regulation of RNA biosynthetic process	115	7.77e-13
			regulation of metabolic process	121	1.04e-12
			regulation of macromolecule metabolic process	120	1.1e-12
			regulation of nucleobase-containing compound metabolic process	117	1.29e-12
			regulation of cellular metabolic process	117	1.29e-12
			regulation of nitrogen compound metabolic process	117	1.29e-12
			regulation of biosynthetic process	116	1.36e-12
			regulation of macromolecule biosynthetic process	116	1.36e-12
			regulation of cellular biosynthetic process	116	1.36e-12
			regulation of cellular macromolecule biosynthetic process	116	1.36e-12
			regulation of RNA metabolic process	115	1.43e-12
			regulation of primary metabolic process	117	2.35e-12
			biological regulation	148	1.8e-11
			regulation of biological process	136	9.78e-10
			regulation of cellular process	131	2.56e-09
			benzene-containing compound metabolic process	11	0.00628
2015ZJAB2	Tgc 0 vs 0.5	Cellular Compoment	membrane	153	0.027
			cell periphery	23	0.04454
		Molecular Function	oxidoreductase activity	119	0.02428
			transporter activity	95	0.04436
		Biological Process	-	-	-
	Tgc 0.5 vs 1	Cellular Compoment	-	-	-
		Molecular Function	-	-	-
		Biological Process	-	-	-
	Tgc 0 vs 1	Cellular Compoment	-	-	-
		Molecular Function	-	-	-
		Biological Process	-	-	-
